# Supplementary material for: Collateral sensitivity increases the efficacy of a rationally designed bacteriophage combination to control Salmonella enterica
Source: J Virol. 2024 Feb 20;98(3):e01476-23. doi: 10.1128/jvi.01476-23 (PMC10949491; doi:10.1128/jvi.01476-23)
Supplement: Table S3 — Log fold changes and statistical significance of transposon insertions within genes of Salmonella Typhimurium strain ST4/74 following exposure to six SPLA bacteriophages. [file jvi.01476-23-s0004.xlsx]

## Sheet: Collated_TraDIS_Data
			SPLA1a				SPLA1b				SPLA2				SPLA5b				SPLA5c				SPLA11
Gene	Name	Func	logFC	logCPM	PValue	q.value	logFC	logCPM	PValue	q.value	logFC	logCPM	PValue	q.value	logFC	logCPM	PValue	q.value	logFC	logCPM	PValue	q.value	logFC	logCPM	PValue	q.value
STM474_2164	wzzB	lipopolysaccharide O-antigen chain length regulator	1.77036	7.52365	0.00533718	0.621781	0.513282	6.73608	0.370067	1	0.191539	6.81267	0.753926	1	-13.2671	5.79391	1.2e-10	4.01e-08	-9.36975	5.53405	0.00160811	0.220122	-2.20668	5.65615	0.180824	1
STM474_2466	STM474_2466	membrane protein	-0.746224	4.89347	0.761892	1	-0.328901	5.13373	0.827666	1	-1.84713	4.90225	0.271148	1	-12.0943	4.62638	0.000542823	0.0424216	-0.282026	5.22526	0.916223	1	-0.647238	4.91327	0.712025	1
STM474_0013	dnaK	molecular chaperone DnaK	-11.0177	3.78588	0.0152016	0.968865	-1.7366	4.22396	0.403612	1	-5.50852	4.13791	0.0602268	1	-11.6438	4.18079	0.00289524	0.165219	-10.9394	3.92911	0.0237867	0.754005	0.185162	4.8433	0.91795	1
STM474_0612	fepD	iron-enterobactin transporter membrane protein	-11.009	3.77356	0.016425	0.968865	-11.3533	3.83659	0.00495006	0.83214	-11.3401	4.09328	0.00369558	0.616015	-11.6348	4.16651	0.0032776	0.174644	-3.80737	4.01399	0.26552	1	-11.2138	3.75866	0.0154982	0.862414
STM474_1239	msgA	putative virulence protein	0.782757	5.0987	0.744339	1	-0.52496	4.491	0.77581	1	0.0835079	5.02717	0.959692	1	-11.5329	4.065	0.00424758	0.207468	-10.8288	3.81766	0.0287	0.754005	-2.7323	3.85721	0.335977	1
STM474_3365	rpoD	RNA polymerase sigma factor RpoD	-7.54365	3.38561	0.127018	1	-10.9535	3.43783	0.0365393	1	-5.50668	3.72492	0.16712	1	-11.2351	3.76592	0.0303283	0.667649	-10.5311	3.52453	0.0966017	0.931752	-10.8185	3.36637	0.0667801	1
STM474_0881	STM474_0881	putative electron transfer protein beta subunit	-10.1991	2.98215	0.0343581	1	-2.66897	3.24505	0.377973	1	-1.3794	3.75731	0.635518	1	-10.8248	3.36399	0.0105197	0.391483	-10.1209	3.12813	0.0463276	0.793647	-10.4027	2.96172	0.0342469	1
STM474_3441	rpsO	30S ribosomal protein S15	-1.30462	3.33674	0.726539	1	-10.4227	2.91396	0.0351225	1	-10.4095	3.1705	0.0319744	1	-10.7041	3.23885	0.026953	0.638295	-10.0005	3.00851	0.0877364	0.915527	-1.83212	3.19476	0.642968	1
STM474_4431	lexA	LexA repressor	-10.0063	2.79272	0.0449909	1	-10.3504	2.84512	0.0212804	1	-10.3372	3.10174	0.0185487	1	-10.6318	3.16956	0.0155274	0.493698	-9.92822	2.93994	0.0588045	0.842494	-10.2135	2.77413	0.0443286	1
STM474_1296	yeaC	putative cytoplasmic protein	-9.81475	2.61422	0.043449	1	-2.05654	2.96948	0.501069	1	0.313898	4.06722	0.887456	1	-10.4404	2.99023	0.0149795	0.49118	-9.73655	2.76054	0.0550828	0.833529	-10.0135	2.58645	0.0433046	1
STM474_1234	STM474_1234	putative periplasmic protein	0.095706	3.5894	0.980686	1	0.7001	3.9973	0.773028	1	1.04735	4.47642	0.653587	1	-10.4009	2.96473	0.0271206	0.639037	0.0593331	3.71231	0.988914	1	-0.584195	3.25715	0.872688	1
STM474_0236	fabZ	(3R)-hydroxymyristoyl-ACP dehydratase	0.550639	3.80846	0.876383	1	-10.0922	2.58933	0.0406046	1	0.0643446	3.86698	0.9828	1	-10.3736	2.91157	0.0314431	0.673228	-6.29535	2.70638	0.170743	1	0.167717	3.58776	0.959262	1
STM474_3650	rpe	ribulose-phosphate 3-epimerase	-0.326511	3.14806	0.907761	1	-4.06013	2.46811	0.22752	1	-3.42372	2.76804	0.230947	1	-10.1545	2.70828	0.0198263	0.549464	-9.45085	2.48727	0.0634061	0.85726	0.156821	3.36112	0.96512	1
STM474_3060	STM474_3060	putative transcriptional regulator	-3.01837	2.48329	0.409432	1	0.868663	3.83803	0.715502	1	1.7427	4.70999	0.371085	1	-10.1329	2.70257	0.025192	0.616982	-9.42872	2.47425	0.0754238	0.893286	-0.175086	3.16693	0.96297	1
STM474_2628	ndk	nucleoside diphosphate kinase	1.54161	4.18632	0.574731	1	-9.8081	2.34134	0.0383427	1	0.117281	3.62004	0.970358	1	-10.0896	2.66208	0.0294281	0.660787	-9.38537	2.43415	0.0840124	0.915527	-0.436349	3.01056	0.893537	1
STM474_2840	STM474_2840	putative phage tail protein	0.616483	3.50383	0.826305	1	1.77116	4.36519	0.396383	1	0.729604	3.89896	0.762632	1	-10.0229	2.59622	0.0278325	0.649288	1.10057	3.95027	0.755023	1	1.48245	4.05261	0.643912	1
STM474_1837	minE	cell division topological specificity factor MinE	-9.38684	2.19823	0.0637992	1	-6.17621	2.25915	0.101341	1	-9.71753	2.49748	0.0309916	1	-10.012	2.55963	0.025957	0.624165	-9.30873	2.34796	0.0749313	0.891893	-4.00035	2.25484	0.28	1
STM474_1106	scsA	membrane protein	-9.31698	2.15094	0.0751399	1	0.482608	3.41497	0.8807	1	-1.40377	2.89718	0.607391	1	-9.94287	2.52034	0.032646	0.673553	-9.23869	2.29636	0.0895289	0.924161	-9.50527	2.10959	0.073504	1
STM474_1463	rnfD	electron transport complex protein RnfD	0.621408	3.38327	0.864933	1	0.508463	3.38572	0.854567	1	0.704928	3.7599	0.827722	1	-9.89704	2.47761	0.0423675	0.75024	-2.6483	2.44703	0.501738	1	-0.852815	2.66787	0.821474	1
STM474_t2960	STM474_t2960		0.271747	3.1592	0.943902	1	-9.59142	2.10012	0.0584233	1	-0.81526	2.99484	0.791265	1	-9.87271	2.41707	0.0479083	0.75024	-9.16967	2.2135	0.117756	0.96974	-0.205549	2.91503	0.958225	1
STM474_4674	holC	DNA polymerase III subunit chi	-9.16846	2.01354	0.130192	1	-5.391	2.09135	0.194312	1	-0.667165	2.98718	0.855921	1	-9.79438	2.37965	0.0591762	0.785715	-9.09011	2.15909	0.161527	1	-4.99947	2.00948	0.276989	1
STM474_2741	STM474_2741	putative regulator	-9.14521	1.97004	0.0707395	1	-4.97515	2.05069	0.160195	1	-2.83465	2.44748	0.323359	1	-9.77024	2.32399	0.0316937	0.673385	-9.06712	2.12087	0.082779	0.915527	-9.3503	1.94076	0.0686829	1
STM474_1462	ydgP	electron transport complex protein RnfG	1.42238	3.59154	0.683574	1	1.87515	4.00121	0.490551	1	1.91678	4.29164	0.462558	1	-9.57496	2.17002	0.0656448	0.814261	-4.26692	2.01789	0.376522	1	-2.97577	1.92056	0.492151	1
STM474_t3557	STM474_t3557		-8.9437	1.80519	0.142288	1	-9.28814	1.84985	0.0825862	1	-9.27517	2.10785	0.0765944	1	-9.56957	2.16488	0.0657457	0.814261	-8.86537	1.95138	0.172321	1	-9.1311	1.75896	0.128867	1
STM474_1826	fadR	fatty acid metabolism regulator	-5.81147	1.76402	0.246571	1	0.718798	3.12348	0.815852	1	2.33161	4.55511	0.339598	1	-9.5032	2.10175	0.0674287	0.814261	-8.79902	1.89051	0.175723	1	-0.548327	2.39912	0.894697	1
STM474_1148	msyb	Acidic protein msyB	-0.178009	2.49499	0.967831	1	-9.12825	1.70014	0.088494	1	-0.143963	2.83153	0.964895	1	-9.40965	2.01303	0.0707134	0.814261	1.47139	3.60756	0.73226	1	1.32184	3.33191	0.73889	1
STM474_1481	STM474_1481	pseudogene	3.03729	4.63908	0.233575	1	-6.63611	1.61615	0.111596	1	1.9893	4.08496	0.529493	1	-9.30957	1.91742	0.0582234	0.785715	1.60909	3.60956	0.673956	1	-8.87146	1.51707	0.110764	1
STM474_2090	STM474_2090	hypothetical protein	-5.60565	1.57721	0.215732	1	-0.697774	2.2393	0.842745	1	1.84371	3.9598	0.474869	1	-9.29657	1.90514	0.0585389	0.785715	-8.5927	1.70182	0.133021	1	-8.85846	1.50507	0.111057	1
STM474_0067	dapB	dihydrodipicolinate reductase	-8.60529	1.46501	0.0975736	1	0.187633	2.54973	0.947072	1	-1.81516	2.09154	0.582725	1	-9.22972	1.79592	0.0467044	0.75024	-8.52724	1.61976	0.108179	0.952821	-2.15705	1.70133	0.510609	1
STM474_3077	STM474_3077	hypothetical protein	-8.59717	1.48869	0.160231	1	1.60228	3.44682	0.5791	1	0.546994	3.00731	0.855289	1	-9.22291	1.83681	0.0770479	0.820926	-8.51884	1.63602	0.191532	1	-8.78449	1.43787	0.144779	1
STM474_2426	STM474_2426	putative cytoplasmic protein	-8.55873	1.44805	0.0995849	1	-8.90286	1.48276	0.0613249	1	-3.45586	1.85336	0.314496	1	-9.18417	1.79186	0.0476781	0.75024	-8.48059	1.59675	0.109511	0.954424	-2.84044	1.56698	0.46013	1
STM474_2847	STM474_2847	putative competence protein	-8.51133	1.37194	0.172062	1	-0.466935	2.15515	0.904364	1	-4.53607	1.70209	0.277603	1	-9.13567	1.69456	0.10128	0.863356	-8.43341	1.52891	0.196314	1	-8.72017	1.3357	0.164856	1
STM474_4041	glmU	bifunctional N-acetylglucosamine-1-phosphate uridyltransferase/glucosamine-1-phosphate acetyltransferase	-8.46032	1.36548	0.167759	1	1.21056	3.03164	0.718365	1	-0.17891	2.50343	0.959642	1	-9.08599	1.70841	0.082521	0.832971	-8.382	1.51333	0.198292	1	-8.64759	1.31263	0.152366	1
STM474_4018	rnpA	ribonuclease P	-1.54339	1.67921	0.670774	1	-4.07362	1.41172	0.263322	1	-4.42845	1.65433	0.202686	1	-9.02858	1.64643	0.053433	0.771759	-5.15875	1.48693	0.224314	1	-0.897792	1.82153	0.807343	1
STM474_2816	STM474_2816	hypothetical protein	3.47757	4.74821	0.264691	1	1.06684	2.86866	0.785883	1	0.5138	2.78432	0.897088	1	-9.0237	1.58579	0.105589	0.863356	-8.32164	1.42734	0.20276	1	-8.60833	1.23089	0.171086	1
STM474_2321	yejM	putative hydrolase	-1.58299	1.66191	0.707825	1	-1.9266	1.638	0.630058	1	-3.00479	1.74429	0.438744	1	-9.0163	1.64334	0.0852531	0.839815	-8.31235	1.45131	0.202589	1	-8.57792	1.24926	0.155586	1
STM474_2687	lepB	signal peptidase I	-8.37626	1.28048	0.104811	1	-8.7202	1.3092	0.0669376	1	-8.70729	1.56729	0.0586994	1	-9.00145	1.61487	0.0508861	0.758259	-8.29819	1.43083	0.112536	0.966387	-8.56834	1.22967	0.101204	1
STM474_0097	imp	LPS-assembly protein	-5.3095	1.31478	0.241584	1	-0.151738	2.17761	0.970469	1	-0.0919795	2.45982	0.981811	1	-9.00026	1.62698	0.0678963	0.814261	-8.29663	1.4362	0.14496	1	-1.99277	1.52081	0.611736	1
STM474_0180	yadF	carbonate dehydratase	-8.36317	1.25274	0.103898	1	-8.70665	1.27306	0.0654525	1	-8.69351	1.53033	0.0572805	1	-8.98765	1.57695	0.0499375	0.754404	-8.28511	1.40714	0.111211	0.963438	-8.56393	1.20773	0.0991205	1
STM474_2412	STM474_2412	hypothetical protein	-8.34708	1.2582	0.110865	1	-5.46507	1.31322	0.152655	1	1.30418	3.24428	0.605406	1	-8.97239	1.5935	0.0548218	0.772042	-8.26899	1.40777	0.121362	0.975233	1.15048	2.78906	0.748307	1
STM474_2368	gyrA	DNA gyrase	-8.33404	1.2528	0.176241	1	-8.67831	1.28486	0.111145	1	-0.179823	2.38169	0.96398	1	-8.95968	1.59061	0.0867948	0.842281	-0.218124	2.1891	0.967413	1	-5.64713	1.22029	0.279254	1
STM474_1801	ychh	Uncharacterized protein ychH	1.55861	3.05336	0.699973	1	0.119937	2.23396	0.968831	1	-0.378803	2.26526	0.908652	1	-8.92628	1.55959	0.0886839	0.849781	-0.108344	2.21031	0.985742	1	-2.32727	1.39731	0.590169	1
STM474_2622	yfgL	outer membrane protein assembly complex subunit YfgL	2.31593	3.60693	0.562619	1	-3.54453	1.32548	0.36731	1	-0.607326	2.14359	0.855621	1	-8.89211	1.52789	0.0898164	0.857737	-0.369188	2.06643	0.927073	1	1.54179	2.9819	0.706257	1
STM474_2096	STM474_2096	hypothetical protein	-10.401	3.17762	0.0304205	1	-2.40743	3.48111	0.43153	1	-5.86608	3.51542	0.0739612	1	-8.87364	3.56459	0.0155029	0.493698	-10.3228	3.32327	0.043261	0.778874	0.243584	4.27138	0.936664	1
STM474_3191	xerD	site-specific tyrosine recombinase XerD	-8.24033	1.16983	0.182493	1	1.87066	3.30099	0.55647	1	1.5972	3.3503	0.59161	1	-8.86593	1.50364	0.0908203	0.860855	-8.16204	1.31858	0.213055	1	-5.5534	1.13705	0.286982	1
STM474_3335	parE	DNA topoisomerase IV subunit B	-8.23151	1.16204	0.18385	1	1.60776	3.0938	0.65387	1	1.43697	3.22546	0.640732	1	-8.8571	1.49546	0.0910608	0.860855	-8.1532	1.31083	0.213725	1	-8.41874	1.1055	0.164918	1
STM474_4102	wecD	lipopolysaccharide biosynthesis protein	-1.34823	1.55341	0.667297	1	2.49333	3.77901	0.416295	1	3.39946	4.83213	0.0724463	1	-8.84276	1.46936	0.0575374	0.785715	-4.97287	1.32429	0.238851	1	2.31988	3.54095	0.453472	1
STM474_2000	STM474_2000	hypothetical protein	2.05106	3.33167	0.523575	1	1.47786	2.96902	0.644416	1	-0.627082	2.05538	0.851402	1	-8.82874	1.41122	0.0594157	0.785715	-8.12681	1.25914	0.127059	0.996206	-8.4099	1.0561	0.112612	1
STM474_p1053	samA	mutagenesis protein	-8.19566	1.13046	0.184367	1	-0.0818746	2.03332	0.98523	1	-8.52708	1.41782	0.10664	1	-8.82122	1.46229	0.0927164	0.862756	-8.11734	1.2794	0.217471	1	1.57252	2.92966	0.711058	1
STM474_2586	dapE	succinyl-diaminopimelate desuccinylase	-8.17739	1.1144	0.185626	1	-8.52162	1.14256	0.118921	1	-8.5088	1.40132	0.107705	1	-8.80293	1.44541	0.0936359	0.862756	-8.09907	1.26343	0.217354	1	-8.36459	1.05693	0.167975	1
STM474_1927	ruvA	Holliday junction DNA helicase RuvA	-8.07255	1.02269	0.191969	1	-8.41673	1.04809	0.124668	1	-8.40395	1.30697	0.112866	1	-8.69803	1.34886	0.0983952	0.862756	-7.9942	1.1722	0.22715	1	-8.25971	0.96337	0.174129	1
STM474_3571	def	peptide deformylase	-0.916531	1.53589	0.83091	1	-2.84022	1.20151	0.432481	1	-8.39403	1.29807	0.113571	1	-8.6881	1.33975	0.098743	0.862756	2.73805	3.90032	0.522137	1	-5.68579	0.973547	0.242535	1
STM474_0426	secD	preprotein translocase subunit SecD	-8.05264	1.00536	0.193274	1	-3.02016	1.17388	0.441466	1	-5.87284	1.30657	0.172685	1	-8.67808	1.33059	0.100003	0.862756	-7.97429	1.15497	0.228998	1	-8.23979	0.945681	0.175492	1
STM474_0493	hha	hemolysin expression-modulating protein	1.4175	2.70007	0.72865	1	-8.38676	1.0212	0.126345	1	-8.37396	1.28011	0.115141	1	-8.66801	1.32136	0.100905	0.863356	2.64618	3.80195	0.542627	1	-8.22971	0.936754	0.177711	1
STM474_t1263	STM474_t1263		-1.05579	1.47584	0.802661	1	1.10375	2.55138	0.768476	1	-8.37397	1.28011	0.114886	1	-8.66801	1.32136	0.100905	0.863356	-7.96423	1.14627	0.228962	1	1.65597	2.84689	0.684812	1
STM474_2529	ligA	NAD-dependent DNA ligase LigA	-7.92705	0.896708	0.202447	1	-1.08051	1.41222	0.779232	1	-5.73401	1.1962	0.182742	1	-8.55239	1.21576	0.106163	0.863356	-4.4672	1.09394	0.381768	1	2.98639	3.81356	0.458679	1
STM474_4016	dnaA	chromosomal replication initiator protein DnaA	-7.905	0.877763	0.202829	1	-8.24914	0.898462	0.133858	1	-8.23638	1.15755	0.121635	1	-8.53034	1.19569	0.107123	0.863356	-7.82667	1.02811	0.238817	1	-8.0921	0.815318	0.185108	1
STM474_0163	STM474_0163	hypothetical protein	-5.49249	4.15503	0.0915735	1	-11.7098	4.18936	0.00190568	0.498335	-2.5543	4.67142	0.216042	1	-8.52335	4.52385	0.00532332	0.244716	0.161913	5.33831	0.941555	1	-11.5725	4.11287	0.00842674	0.652643
STM474_3898	coaD	phosphopantetheine adenylyltransferase	-7.89385	0.868195	0.205117	1	-8.23799	0.888569	0.133756	1	-8.22522	1.14767	0.122371	1	-8.51918	1.18555	0.107877	0.863356	-7.81552	1.0186	0.239644	1	-8.08095	0.805534	0.185284	1
STM474_0224	map	methionine aminopeptidase	-7.88262	0.858562	0.205322	1	-8.22675	0.878607	0.134982	1	-8.21398	1.13773	0.123449	1	-8.50796	1.17534	0.107237	0.863356	-7.80429	1.00902	0.239391	1	-8.0697	0.795683	0.187187	1
STM474_2647	nifS	cysteine desulfurase	-2.64611	0.998339	0.494272	1	0.171317	1.83165	0.953477	1	-8.18711	1.10227	0.0848048	1	-8.48099	1.13877	0.0743308	0.814261	1.51994	2.73684	0.683763	1	-8.04607	0.765972	0.133189	1
STM474_0576	STM474_0576	putative inner membrane protein	-0.510696	7.26329	0.441944	1	-0.436414	7.36723	0.442932	1	0.0547983	7.85273	0.911489	1	-8.42333	6.90913	5.12e-13	2e-10	-3.24748	6.78377	0.0386388	0.77	-0.934937	7.09302	0.202255	1
STM474_2134	pduN	polyhedral body protein	3.29704	3.98518	0.326989	1	0.972979	2.22514	0.719315	1	-0.954123	1.57072	0.776051	1	-8.41753	1.07023	0.0722825	0.814261	-7.7151	0.92126	0.147569	1	-2.39392	0.918454	0.514908	1
STM474_1870	yebR	putative nucleotide-binding protein	-3.76171	3.5994	0.227327	1	-3.83894	3.65643	0.23819	1	-0.378853	4.63442	0.85973	1	-8.4062	3.89221	0.0158912	0.498566	-10.6538	3.64498	0.0425602	0.7737	-3.68699	3.59324	0.314737	1
STM474_2175	rfbH	CDP-6-deoxy-D-xylo-4-hexulose-3-dehydrase	4.89261	5.45038	0.0205534	1	3.46462	4.17227	0.191654	1	3.68181	4.63042	0.128298	1	-8.37818	1.05793	0.113157	0.882018	-7.67461	0.899199	0.247301	1	4.71618	5.25464	0.0242509	0.974097
STM474_2172	rfbV	abequosyltransferase	3.1412	3.77177	0.25824	1	0.235493	1.72501	0.936582	1	1.79526	2.98339	0.489726	1	-8.3425	0.970443	0.074671	0.814261	-7.64103	0.844138	0.149536	1	-2.19394	0.873452	0.544761	1
STM474_0797	gpmA	phosphoglyceromutase	-4.65059	0.733416	0.362826	1	1.36713	2.3892	0.671545	1	-1.75212	1.28649	0.626369	1	-8.31508	1.00121	0.11579	0.884367	-1.32713	1.23402	0.76987	1	0.213999	1.6083	0.965074	1
STM474_0034	STM474_0034	putative transcriptional regulator	-4.57143	0.691485	0.371235	1	-2.67157	0.836474	0.515016	1	2.83501	3.75327	0.424292	1	-8.26252	0.95415	0.11917	0.887316	-7.55903	0.802537	0.257263	1	-7.82435	0.582858	0.201144	1
STM474_3455	hflB	ATP-dependent metalloprotease	1.48446	2.27582	0.700875	1	2.2286	2.91115	0.540802	1	2.71899	3.57482	0.346772	1	-8.17994	0.880523	0.122258	0.893115	-0.0222485	1.54641	1	1	-0.374782	1.22019	0.932802	1
STM474_t0339	STM474_t0339		-7.54062	0.5701	0.230127	1	-7.88461	0.579365	0.153603	1	-2.42725	1.04098	0.486275	1	-8.16571	0.867875	0.123178	0.893115	-7.46228	0.722496	0.266579	1	0.770275	1.77152	0.856981	1
STM474_0470	clpX	ATP-dependent protease ATP-binding subunit	-4.45784	0.576934	0.387716	1	1.24645	2.12688	0.73795	1	-0.886032	1.33208	0.818219	1	-8.12212	0.829243	0.125908	0.899976	-7.41874	0.68675	0.270592	1	-7.68403	0.463181	0.210035	1
STM474_3527	STM474_3527	hypothetical protein	-7.48228	0.521873	0.233146	1	-7.82622	0.529151	0.157418	1	0.710083	2.02861	0.846793	1	-8.10728	0.81613	0.127356	0.904105	-7.40393	0.67463	0.270751	1	0.120011	1.3687	0.982176	1
STM474_2418	nuoI	NADH dehydrogenase subunit I	-7.40586	0.459167	0.239414	1	-0.679345	1.0542	0.87315	1	-7.73709	0.723584	0.151126	1	-8.03078	0.748694	0.131579	0.904791	-7.32747	0.612413	0.280154	1	-7.59276	0.386211	0.214719	1
STM474_t0260	STM474_t0260		-7.35799	0.420156	0.242662	1	-7.7019	0.423053	0.165374	1	-7.6892	0.682937	0.154919	1	-7.98288	0.706646	0.133794	0.904791	-7.27961	0.573715	0.283126	1	-7.54487	0.346099	0.218891	1
STM474_3633	crp	cAMP-regulatory protein	-7.32517	0.393532	0.245982	1	1.88698	2.41252	0.621192	1	1.59876	2.46024	0.667858	1	-7.95003	0.67791	0.134968	0.904791	-7.2468	0.54731	0.282804	1	0.149716	1.2377	0.973756	1
STM474_2417	nuoJ	NADH dehydrogenase subunit J	-7.23969	0.324671	0.253312	1	-5.19819	0.347478	0.249608	1	-7.57085	0.583292	0.163535	1	-7.86449	0.603425	0.140199	0.91559	-7.16134	0.479034	0.290646	1	-7.42651	0.247832	0.227056	1
STM474_0144	STM474_0144	pseudogene	-3.17951	0.329089	0.426132	1	3.11457	3.24076	0.284802	1	3.40889	3.7564	0.296061	1	-7.75076	0.491211	0.112222	0.878479	-7.04899	0.382651	0.211812	1	-7.31575	0.146726	0.18479	1
STM474_4309	sthA	soluble pyridine nucleotide transhydrogenase	-2.2132	0.422588	0.626509	1	1.36478	1.83894	0.687975	1	-1.28301	0.876258	0.707553	1	-7.73551	0.492128	0.145865	0.918318	3.17232	3.34536	0.472735	1	1.3922	1.76172	0.741924	1
STM474_2801	ffh	signal recognition particle protein	-7.11084	0.222186	0.26042	1	0.454076	1.27394	0.912198	1	1.29446	2.04515	0.681246	1	-7.7355	0.492128	0.146114	0.918318	-7.03245	0.377471	0.300538	1	-7.29754	0.142213	0.236418	1
STM474_3617	yheN	sulfur transfer complex subunit TusD	0.719011	1.34238	0.847888	1	2.5923	2.74702	0.329974	1	-0.765839	0.972512	0.801175	1	-7.71075	0.404378	0.105792	0.863356	-7.01076	0.329415	0.201691	1	-7.28695	0.0872455	0.174755	1
STM474_0417	STM474_0417	hypothetical protein	-7.05191	0.175848	0.267391	1	1.44865	1.83999	0.699507	1	-1.20331	0.844027	0.753301	1	-7.67644	0.441625	0.150257	0.918318	3.28628	3.38848	0.456436	1	-7.23856	0.0944056	0.24218	1
STM474_1166	mviN	putative virulence protein	-6.96176	0.0885555	0.199242	1	1.10121	1.51979	0.749747	1	-7.29174	0.327572	0.13527	1	-7.58494	0.336713	0.11626	0.884367	-6.88399	0.248786	0.217718	1	-7.15264	0.0059333	0.191291	1
STM474_3547	fis	DNA-binding protein Fis	-6.94798	0.0950101	0.2756	1	2.83794	2.81778	0.455302	1	-0.0392414	1.15101	1	1	-7.57239	0.353242	0.155108	0.918318	-6.86953	0.251532	0.315468	1	-7.13454	0.0109273	0.248448	1
STM474_t3135	STM474_t3135		-0.556914	0.598318	0.902898	1	-7.22544	0.028434	0.194499	1	-7.21281	0.289135	0.185288	1	-7.5061	0.29744	0.159645	0.918318	-1.90717	0.431444	0.703749	1	-7.0683	-0.0416521	0.252749	1
STM474_2777	STM474_2777	pseudogene	-6.85907	0.0267641	0.280652	1	-3.98474	0.0695293	0.360062	1	-7.19002	0.270837	0.18882	1	-7.48335	0.27834	0.161047	0.918318	-6.78063	0.183994	0.326254	1	-7.04553	-0.0596264	0.256667	1
STM474_2688	lepA	GTP-binding protein LepA	-11.0716	3.83453	0.0162953	0.968865	-1.75678	4.26908	0.411751	1	0.489312	5.41253	0.736453	1	-7.47502	4.23537	0.0118673	0.417461	-0.611843	4.69292	0.837231	1	-6.21227	3.8405	0.085845	1
STM474_2298	STM474_2298	hypothetical protein	-6.81249	-0.00866542	0.284968	1	-7.15603	-0.0273206	0.200934	1	-4.61891	0.269386	0.286607	1	-7.43667	0.239348	0.163496	0.920589	-6.73401	0.148946	0.326665	1	2.77539	2.54188	0.509116	1
STM474_2454	ubiX	3-octaprenyl-4-hydroxybenzoate carboxy-lyase	-6.76433	-0.0450291	0.290619	1	-7.10781	-0.0657635	0.204701	1	-7.09521	0.195155	0.195536	1	-7.38845	0.19925	0.167888	0.920589	-6.68586	0.112983	0.332671	1	-6.95068	-0.133926	0.26494	1
STM474_1186	yced	Uncharacterized protein yceD	5.28574	4.84757	0.046392	1	1.35062	1.4887	0.730696	1	2.78664	2.85609	0.453406	1	-7.38844	0.19925	0.168104	0.920589	-6.68584	0.112983	0.333195	1	-6.95067	-0.133926	0.265349	1
STM474_1289	STM474_1289	hypothetical protein	-6.738	4.43928	0.0317098	1	-2.6224	4.70879	0.168294	1	-1.50931	5.18194	0.334261	1	-7.36425	4.83327	0.0048577	0.230078	-1.29369	5.05674	0.599678	1	-5.30159	4.44966	0.0711352	1
STM474_t0779	STM474_t0779		-1.01741	0.34335	0.830156	1	-0.137228	0.657389	0.979994	1	3.21148	3.20432	0.278109	1	-7.36374	0.178767	0.167495	0.920589	-0.88095	0.534091	0.861714	1	0.201323	0.729775	0.967579	1
STM474_0140	lpxc	UDP-3-O-[3-hydroxymyristoyl] N-acetylglucosamine deacetylase	-6.73965	-0.0635774	0.290147	1	1.607	1.64253	0.684953	1	-7.0705	0.175577	0.195606	1	-7.36372	0.178767	0.167812	0.920589	-6.66114	0.0946427	0.333639	1	-6.92597	-0.153136	0.264852	1
STM474_1700	pspD	peripheral inner membrane phage-shock protein	-0.866285	2.27337	0.795736	1	2.00002	3.98382	0.423173	1	0.0473803	2.968	0.991062	1	-7.31765	2.06338	0.0848782	0.838855	-2.87533	2.00852	0.488104	1	-6.44895	1.66559	0.151984	1
STM474_0232	yaeL	zinc metallopeptidase	-6.68898	-0.101442	0.295265	1	-7.03238	-0.125487	0.207678	1	-1.28033	0.512748	0.753986	1	-7.31296	0.136885	0.172317	0.929014	-0.151028	0.721726	0.985628	1	-6.87525	-0.192367	0.268502	1
STM474_2173	rfbX	putative O-antigen transporter	5.51769	4.95547	0.0441213	1	3.73157	3.33396	0.194584	1	4.1484	3.97406	0.129101	1	-7.28972	-0.0248088	0.155069	0.918318	4.86808	4.47825	0.204644	1	5.67103	5.08548	0.00853037	0.652643
STM474_1770	hnr	response regulator of RpoS	-6.66296	-0.120773	0.294893	1	-7.00628	-0.145976	0.212215	1	-6.99372	0.115135	0.20259	1	-7.28686	0.115469	0.172888	0.929014	-6.58441	0.038106	0.340071	1	-6.84918	-0.212405	0.27315	1
STM474_1277	STM474_1277	hypothetical protein	-9.02446	1.85639	0.0766828	1	0.796346	3.31051	0.756994	1	0.555118	3.42239	0.828868	1	-7.23828	2.21415	0.0584522	0.785715	-8.94637	2.00793	0.0872848	0.915527	-3.38147	1.94913	0.369178	1
STM474_1510	ynfD	putative outer membrane protein	0.42122	3.8755	0.895555	1	-0.257996	3.60222	0.931334	1	-0.480227	3.76429	0.868796	1	-7.20864	3.08494	0.0826015	0.832971	1.81291	4.95366	0.607212	1	1.05875	4.24004	0.767626	1
STM474_1440	STM474_1440	glutaredoxin-like protein	-6.95897	2.82152	0.0842039	1	-2.08018	3.16599	0.505217	1	-1.76367	3.48827	0.556162	1	-7.19169	3.1988	0.0348039	0.694449	-9.94518	2.95826	0.0514202	0.815196	0.0235458	3.78182	0.994119	1
STM474_p1057	STM474_p1057	hypothetical protein	-9.74389	2.54301	0.0474832	1	-1.04344	3.15255	0.678007	1	-0.663111	3.54267	0.788976	1	-7.07461	2.9257	0.0438806	0.75024	-9.66573	2.69036	0.0594273	0.845762	-9.94651	2.51809	0.0463128	1
STM474_t3136	STM474_t3136		-6.43589	-0.286125	0.31363	1	-0.0431604	0.428242	1	1	2.21488	2.07297	0.525289	1	-7.05931	-0.0687058	0.19047	0.963192	-6.35728	-0.125188	0.362286	1	-6.62181	-0.38405	0.288581	1
STM474_1468	ydgT	oriC-binding nucleoid-associated protein	-8.54453	1.43515	0.100334	1	-0.528713	2.17789	0.850644	1	-1.8256	2.05597	0.527431	1	-7.02657	1.78595	0.0788123	0.821224	-5.09623	1.61725	0.216963	1	2.35717	3.89023	0.493572	1
STM474_1454	mliC	lysozyme inhibitor	-9.65402	2.45814	0.0498888	1	-9.99811	2.50763	0.0242218	1	-0.530891	3.50682	0.858403	1	-6.98432	2.83995	0.0472204	0.75024	1.43356	4.43813	0.650968	1	0.802591	3.85375	0.766455	1
STM474_1330	ydiZ	putative cytoplasmic protein	-6.26438	-0.42677	0.260573	1	-3.04439	-0.371253	0.466327	1	3.23071	2.7507	0.347114	1	-6.88552	-0.238856	0.162202	0.919666	-6.18675	-0.259663	0.290606	1	-3.58707	-0.460145	0.463837	1
STM474_2212	STM474_2212	hypothetical protein	-6.23851	-0.424842	0.338187	1	2.23908	1.63756	0.565326	1	-6.56902	-0.20803	0.231453	1	-6.86152	-0.224659	0.204633	0.977837	-6.15979	-0.261989	0.382682	1	2.01643	1.38721	0.638105	1
STM474_0801	galE	UDP-galactose-4-epimerase	1.92631	9.06638	6.15e-05	0.0150799	1.7053	8.96726	1.93e-05	0.00533562	-1.32677	7.61871	0.0099839	0.915955	-6.72834	7.22682	5.95e-15	2.79e-12	0.605211	8.27963	0.312183	1	1.97933	9.09795	1.54e-05	0.0031297
STM474_4472	STM474_4472	hypothetical protein	-6.05052	-0.552468	0.347163	1	2.04284	1.3089	0.611569	1	-6.38086	-0.344674	0.248811	1	-6.67304	-0.369396	0.217727	0.977837	-5.97169	-0.387679	0.405885	1	-6.23594	-0.661503	0.328046	1
STM474_2923	STM474_2923	hypothetical protein	-6.0505	-0.552468	0.347659	1	-6.393	-0.607026	0.26128	1	-6.38088	-0.344674	0.248603	1	-6.67302	-0.369396	0.218021	0.977837	-5.9717	-0.387679	0.405757	1	-6.23591	-0.661503	0.328505	1
STM474_2599	yfgE	DNA replication initiation factor	-6.05047	-0.552468	0.348128	1	-6.39297	-0.607026	0.261719	1	-6.38085	-0.344674	0.248947	1	-6.67301	-0.369396	0.218221	0.977837	-5.97168	-0.387679	0.40611	1	-6.2359	-0.661503	0.328793	1
STM474_2779	STM474_2779	hypothetical protein	1.16933	0.637172	0.787922	1	-6.35216	-0.636162	0.268754	1	-6.34005	-0.373723	0.256296	1	-6.63213	-0.400241	0.218533	0.977837	-5.93098	-0.414301	0.404971	1	-6.19506	-0.689755	0.329514	1
STM474_0772	tolA	cell envelope integrity inner membrane protein TolA	-6.00974	-0.579523	0.358905	1	3.1044	2.13246	0.427764	1	-6.34001	-0.373723	0.256757	1	-6.6321	-0.400241	0.218945	0.977837	-5.93095	-0.414301	0.40573	1	-6.19504	-0.689755	0.329782	1
STM474_2464	folC	tetrahydrofolate synthase/dihydrofolate synthase	4.84089	3.59779	0.200219	1	2.56605	1.63034	0.384133	1	2.7378	2.02493	0.43436	1	-6.56757	-0.506861	0.182077	0.949675	-5.8714	-0.478904	0.32652	1	-3.56983	-0.704411	0.411081	1
STM474_1625	STM474_1625	putative phosphotransferase enzyme	1.20155	4.95974	0.544886	1	-0.895496	3.93719	0.697299	1	-2.70239	3.78394	0.31505	1	-6.55995	3.66663	0.0422636	0.75024	-0.24155	4.272	0.935123	1	0.0698192	4.26661	0.980195	1
STM474_t0777	STM474_t0777		-5.78678	-0.723752	0.384087	1	0.294071	0.0375677	0.965169	1	-6.11684	-0.529092	0.271419	1	-6.40846	-0.565683	0.240981	0.993234	0.94851	0.476888	0.838109	1	-5.97168	-0.840586	0.348061	1
STM474_0078	STM474_0078	hypothetical protein	-5.78678	-0.723752	0.384166	1	-6.12884	-0.792007	0.28349	1	3.56635	2.59285	0.250796	1	-6.40845	-0.565683	0.241155	0.993234	-5.70773	-0.556076	0.437128	1	2.97179	1.72129	0.495777	1
STM474_1777	STM474_1777	hypothetical protein	4.49569	3.10148	0.242364	1	0.435764	0.0841042	0.927555	1	2.39608	1.58772	0.486736	1	-6.39613	-0.608519	0.204228	0.977837	-5.69946	-0.577403	0.35268	1	-0.374171	-0.313213	0.922733	1
STM474_4333	nusG	transcription antitermination protein NusG	1.97453	0.875002	0.639491	1	-6.02879	-0.859743	0.292503	1	-6.01677	-0.596613	0.281549	1	-6.30827	-0.637834	0.247632	0.993985	-5.60788	-0.617354	0.453703	1	-5.87166	-0.905981	0.358469	1
STM474_0687	lnt	apolipoprotein N-acyltransferase	-5.63431	-0.818538	0.399206	1	0.0112395	-0.210336	1	1	2.00017	1.1602	0.604291	1	-6.25538	-0.675379	0.255658	0.996337	-5.55525	-0.649105	0.453118	1	-5.81893	-0.939914	0.370281	1
STM474_3533	mreD	rod shape-determining protein MreD	0.571253	4.65949	0.800224	1	-1.20352	3.94256	0.590432	1	-0.354301	4.51033	0.865918	1	-6.21626	3.77475	0.0306195	0.669981	-1.48834	3.94043	0.653838	1	-10.799	3.35025	0.0233369	0.962951
STM474_3873	gpsA	NAD(P)H-dependent glycerol-3-phosphate dehydrogenase	2.92696	1.50959	0.507547	1	-0.544343	-0.439492	0.91721	1	1.16277	0.559448	0.757395	1	-6.20046	-0.713979	0.256222	0.996337	-5.50058	-0.681649	0.453145	1	0.559163	-0.112871	0.910961	1
STM474_3093	STM474_3093	hypothetical protein	-1.54426	3.0908	0.63965	1	-3.34796	2.86914	0.287176	1	-1.47167	3.4287	0.57511	1	-6.1454	3.08126	0.0620184	0.803327	-4.92069	2.87399	0.198703	1	-1.37877	3.11186	0.685949	1
STM474_1343	ihfA	integration host factor subunit alpha	-5.52281	-0.885783	0.417902	1	-5.86436	-0.968214	0.313166	1	1.55507	0.757297	0.645167	1	-6.14343	-0.753696	0.264335	1	-5.44375	-0.71503	0.473492	1	-5.70729	-1.01048	0.383222	1
STM474_4178	yjcD	putative xanthine/uracil permeases family protein	-7.55484	0.581903	0.227827	1	0.255109	1.5871	0.949324	1	-0.0419797	1.70675	1	1	-6.04644	0.894537	0.183551	0.953188	-7.4765	0.734212	0.263662	1	-5.17819	0.537858	0.285651	1
STM474_2618	STM474_2618	hypothetical protein	-5.40534	-1.02818	0.359473	1	4.06981	2.41238	0.25966	1	-5.72756	-0.907649	0.27683	1	-6.01687	-0.983563	0.238435	0.993234	-5.32978	-0.83595	0.395537	1	0.302396	-0.379989	0.975314	1
STM474_1455	pdxH	pyridoxamine 5'-phosphate oxidase	-5.33764	-0.993699	0.437975	1	-5.67854	-1.08628	0.340692	1	-5.66683	-0.822394	0.329246	1	-5.95739	-0.880276	0.282786	1	-5.25853	-0.820685	0.496373	1	-5.5217	-1.12391	0.39771	1
STM474_2399	STM474_2399	hypothetical protein	-5.18545	3.71229	0.128521	1	-8.84081	3.7402	0.00965061	1	0.76713	5.4173	0.534673	1	-5.93773	4.09042	0.0343817	0.688957	-2.3006	4.07808	0.484231	1	-0.930834	4.25565	0.691787	1
STM474_1129	STM474_1129	hypothetical protein	0.507724	4.3493	0.834942	1	0.496444	4.41299	0.801188	1	1.18048	5.10475	0.468617	1	-5.91364	3.50484	0.0722047	0.814261	-10.242	3.24434	0.0468984	0.793647	-10.5264	3.08113	0.0333453	1
STM474_0578	STM474_0578	bactoprenol-linked glucose translocase	0.80868	6.63378	0.415167	1	0.575227	6.563	0.398343	1	0.281367	6.65139	0.733794	1	-5.90219	5.60779	0.000109995	0.0122802	-2.17768	5.60824	0.376675	1	-4.13277	5.23923	0.0139471	0.832594
STM474_1273	yoaG	putative cytoplasmic protein	1.89849	3.72606	0.507339	1	1.02378	3.16605	0.679703	1	-0.107784	2.78622	0.97397	1	-5.89814	1.9602	0.0949515	0.862756	2.37252	4.24837	0.393146	1	-4.16488	1.61971	0.291665	1
STM474_2168	rfbK	phosphomannomutase	2.61858	12.9653	1.04e-12	4.82e-10	1.95631	12.4895	8.11e-12	3.47e-09	0.626766	11.8063	0.0243831	1	-5.89546	10.5621	2.37e-19	2.22e-16	-0.0430797	11.2492	0.920858	1	2.04336	12.4727	6.37e-09	1.65e-06
STM474_t4110	STM474_t4110		-5.27023	-1.03178	0.437483	1	4.06742	2.27369	0.314364	1	-3.08833	-0.790431	0.481628	1	-5.88954	-0.925223	0.29433	1	-5.19099	-0.85793	0.497102	1	-5.45405	-1.16399	0.415966	1
STM474_2396	STM474_2396	putative cytoplasmic protein	-1.46933	4.82745	0.488046	1	-0.0748987	5.41356	0.946098	1	0.775577	6.14539	0.367947	1	-5.88129	4.81288	0.0200109	0.549464	-11.5522	4.53181	0.00886979	0.573334	-0.804302	5.01314	0.652185	1
STM474_4095	rho	transcription termination factor Rho	-10.0102	2.79726	0.0425739	1	-0.992918	3.42905	0.747077	1	-1.53872	3.52754	0.610489	1	-5.87798	3.19769	0.0817274	0.831425	-9.93207	2.94427	0.0553844	0.833529	-5.11908	2.81607	0.170137	1
STM474_1275	STM474_1275	hypothetical protein	-5.26254	-1.13524	0.445337	1	4.28565	2.46878	0.295699	1	1.14128	0.243112	0.797074	1	-5.87108	-1.13688	0.322559	1	-5.18903	-0.9341	0.499178	1	-5.46739	-1.27809	0.416889	1
STM474_3900	rpmG	50S ribosomal protein L33	-5.26253	-1.13524	0.445172	1	-5.59654	-1.30383	0.365686	1	-5.5823	-1.04368	0.351853	1	-5.87104	-1.13688	0.322201	1	-5.18901	-0.9341	0.499011	1	-5.46737	-1.27809	0.416634	1
STM474_2202	wzb	tyrosine phosphatase	-2.21131	4.59615	0.419171	1	-1.93814	4.71679	0.253212	1	-1.47236	5.08258	0.366068	1	-5.86599	4.73998	0.0166962	0.505086	-5.91038	4.48401	0.0779072	0.899703	-0.830366	4.94406	0.693202	1
STM474_t2080	STM474_t2080		-5.19953	-1.07104	0.461837	1	4.61703	2.7329	0.147217	1	3.43227	1.90367	0.374811	1	-5.81844	-0.971708	0.293869	1	-5.12033	-0.896295	0.495513	1	-5.38311	-1.20533	0.415684	1
STM474_2832	STM474_2832	putative phage baseplate assembly protein	0.700109	4.52557	0.775884	1	-0.786214	3.87075	0.726872	1	0.155428	4.54349	0.937678	1	-5.78625	3.57352	0.0686287	0.814261	-10.3031	3.30681	0.0402806	0.77	-3.87378	3.2302	0.266725	1
STM474_3360	folB	bifunctional dihydroneopterin aldolase/dihydroneopterin triphosphate 2'-epimerase	-5.1251	-1.11155	0.461884	1	-5.46515	-1.21591	0.357347	1	-5.45375	-0.951572	0.344941	1	-5.74371	-1.01984	0.305207	1	-5.04575	-0.935855	0.526113	1	-5.30843	-1.24802	0.416041	1
STM474_4124	dapF	diaminopimelate epimerase	-5.12513	-1.11155	0.461525	1	-5.46521	-1.21591	0.356893	1	3.25556	1.68136	0.409671	1	-5.74369	-1.01984	0.305349	1	-5.04577	-0.935855	0.525884	1	-5.30846	-1.24802	0.415735	1
STM474_0577	yfdH	putative glycosyltransferase	0.0242442	8.18095	0.963193	1	-0.208969	8.14119	0.547063	1	0.00383218	8.50039	0.992652	1	-5.63546	7.60656	6.85e-05	0.00823051	-6.57499	7.32724	1.07e-06	0.0002614	-2.16044	7.4474	5.77e-05	0.00972534
STM474_2747	STM474_2747	putative bacteriophage protein	-7.42147	0.471934	0.238991	1	1.24814	2.04754	0.71785	1	2.35904	3.1405	0.517417	1	-5.62122	0.783742	0.19844	0.977837	-7.3431	0.625079	0.275768	1	-7.60838	0.399333	0.214508	1
STM474_2012	fliQ	flagellar biosynthesis protein FliQ	0.270488	4.25296	0.908671	1	-1.06053	3.7537	0.667152	1	0.846408	4.92065	0.617026	1	-5.59305	3.55511	0.0845182	0.838855	-1.13002	3.80765	0.695781	1	-0.448467	3.88898	0.868061	1
STM474_1414	ssaI	type III secretion system apparatus protein	-4.96348	-1.19669	0.493363	1	2.96114	1.01383	0.478879	1	1.27729	0.107521	0.75716	1	-5.58126	-1.12159	0.318562	1	-4.88414	-1.0189	0.526351	1	-5.14642	-1.33786	0.436797	1
STM474_4105	STM474_4105	4-alpha-L-fucosyltransferase	-0.404067	5.8513	0.744202	1	-0.176881	6.02565	0.820962	1	1.12201	7.03424	0.0487713	1	-5.57683	5.47741	0.00318532	0.172284	-12.2153	5.18748	0.00168253	0.223728	0.422869	6.24771	0.628416	1
STM474_2129	pduH	propanediol dehydratase reactivation protein	-8.74094	1.61926	0.15237	1	0.560864	2.89961	0.877392	1	-9.0724	1.91833	0.0834318	1	-5.54849	1.99858	0.17677	0.939227	-8.66262	1.76608	0.182952	1	-8.92829	1.57043	0.138022	1
STM474_0222	dapD	2	-8.72924	1.58116	0.089171	1	-1.51545	2.02443	0.61906	1	-0.204399	2.73874	0.948679	1	-5.52977	1.94674	0.123433	0.893115	-8.65117	1.7346	0.0984042	0.944275	-8.93403	1.54557	0.0856951	1
STM474_4440	dnaB	replicative DNA helicase	-4.87543	-1.24153	0.492684	1	3.81001	1.6666	0.279856	1	-5.20343	-1.09492	0.385322	1	-5.49253	-1.17549	0.334676	1	-4.79604	-1.06259	0.562434	1	-5.05807	-1.38523	0.461245	1
STM474_3478	yhbN	lipopolysaccharide transport periplasmic protein LptA	-4.86166	-1.26656	0.444398	1	4.99388	2.73687	0.184072	1	-5.18628	-1.13268	0.350361	1	-5.47432	-1.21917	0.304389	1	-4.78479	-1.08296	0.499944	1	-0.718075	-1.06502	0.889569	1
STM474_t1974	STM474_t1974		-4.7815	-1.28804	0.53165	1	-5.12019	-1.41152	0.39792	1	2.61139	0.842285	0.494511	1	-5.39773	-1.23166	0.354863	1	-1.32118	-0.929602	0.854015	1	-4.96378	-1.43441	0.461708	1
STM474_0127	ftsL	cell division protein FtsL	-10.4388	3.21511	0.0284976	1	-4.97141	3.31775	0.125177	1	-6.13764	3.54951	0.0610029	1	-5.38943	3.63436	0.0937752	0.862756	-10.3606	3.36051	0.0405804	0.77	-10.643	3.19679	0.0285229	1
STM474_0818	STM474_0818	hypothetical protein	0.86795	4.16995	0.781837	1	-1.12015	3.3051	0.720422	1	-0.640808	3.72667	0.834069	1	-5.31795	3.13543	0.12409	0.893115	0.959708	4.37053	0.742213	1	-10.1042	2.68297	0.0521498	1
STM474_3281	STM474_3281	hypothetical protein	3.14048	2.81125	0.404164	1	2.62206	2.43796	0.403585	1	2.87674	2.90846	0.436967	1	-5.23064	0.201582	0.25045	0.993985	-6.66115	0.0946427	0.333276	1	-6.92598	-0.153136	0.264472	1
STM474_3886	rfaL	O-antigen ligase	2.57499	16.8629	1.41e-11	5.99e-09	2.36923	16.7619	3.05e-14	2.39e-11	0.447836	15.6353	0.128221	1	-5.20703	14.5114	2.1e-17	1.41e-14	1.66927	16.2692	0.000198909	0.0388436	2.73778	16.9911	2.26e-12	1.46e-09
STM474_1793	prfA	peptide chain release factor 1	-10.1927	2.97191	0.0881876	1	-5.86618	3.04927	0.163809	1	-10.5237	3.28268	0.0448781	1	-5.20127	3.38999	0.149514	0.918318	-10.1145	3.1188	0.116066	0.96974	-10.4018	2.95666	0.0865896	1
STM474_4805	yjjY	putative inner membrane protein	0.249024	5.12954	0.890227	1	-1.13834	4.61449	0.511883	1	-0.0874611	5.28554	0.950359	1	-5.20105	4.44748	0.0318813	0.673385	-0.713923	4.83218	0.806228	1	-6.81074	4.00833	0.0434654	1
STM474_2010	fliO	flagellar biosynthesis protein FliO	2.32251	5.2881	0.22167	1	1.25074	4.53671	0.528414	1	-3.57767	3.18212	0.223291	1	-5.18872	3.17637	0.143335	0.918318	1.24018	4.59766	0.660086	1	1.81059	4.85142	0.381482	1
STM474_2530	zipA	cell division protein ZipA	-4.57306	-1.38667	0.531267	1	-4.91055	-1.52166	0.424526	1	-4.90016	-1.25618	0.410398	1	-5.18751	-1.35161	0.376485	1	-4.49392	-1.20371	0.608303	1	-4.7546	-1.53884	0.491218	1
STM474_1474	manA	mannose-6-phosphate isomerase	0.809896	3.33169	0.840287	1	-0.217046	2.8515	0.954324	1	1.87428	4.41013	0.456486	1	-5.16304	2.35278	0.198488	0.977837	-2.57095	2.2981	0.529688	1	-4.96325	1.9469	0.269517	1
STM474_1857	rrmA	23S rRNA methyltransferase A	-0.787894	4.96476	0.694275	1	-1.2183	4.89219	0.442019	1	0.287927	5.78149	0.80141	1	-5.07049	4.75245	0.0247156	0.616443	-2.60841	4.67155	0.327785	1	-0.206621	5.19624	0.898748	1
STM474_3541	STM474_3541	acetyl-CoA carboxylase biotin carboxyl carrier protein subunit	-4.45623	-1.43913	0.5823	1	3.30878	0.855915	0.411042	1	3.77352	1.49771	0.34554	1	-5.0695	-1.41591	0.403081	1	-4.37712	-1.2546	0.607992	1	-4.63735	-1.59447	0.529234	1
STM474_t2519	STM474_t2519		-4.45625	-1.43913	0.582173	1	-4.79297	-1.58051	0.45683	1	-4.78291	-1.31479	0.442349	1	-5.06942	-1.41591	0.403524	1	6.21299	3.59793	0.189743	1	-4.63743	-1.59447	0.528732	1
STM474_4324	STM474_4324	pseudogene	-5.14777	1.17586	0.308168	1	2.92203	4.14458	0.262332	1	0.521552	2.62122	0.871033	1	-5.02144	1.51566	0.220291	0.977837	-8.13539	1.2952	0.215236	1	1.91396	3.20845	0.573758	1
STM474_0142	secA	preprotein translocase	-2.25555	2.32963	0.524346	1	1.39504	3.93187	0.555035	1	-3.3944	2.50684	0.303219	1	-5.01755	2.48649	0.106796	0.863356	2.78046	5.10912	0.250698	1	-6.00946	2.05639	0.136287	1
STM474_t0694	STM474_t0694		-4.32909	-1.49395	0.58176	1	-2.28082	-1.54876	0.69751	1	-0.347896	-0.995303	1	1	-4.94077	-1.48348	0.403642	1	-4.25001	-1.30773	0.607332	1	-4.50959	-1.65267	0.528665	1
STM474_0667	holA	DNA polymerase III subunit delta	-6.4048	-0.308279	0.321298	1	-6.7478	-0.345386	0.233386	1	2.65617	2.39807	0.480488	1	-4.89523	-0.0659306	0.284117	1	-6.3262	-0.147049	0.362333	1	-6.59068	-0.407083	0.294567	1
STM474_2093	STM474_2093	putative cytoplasmic protein	1.99567	4.04461	0.553702	1	-2.19929	2.13708	0.467505	1	0.032845	3.09585	0.99127	1	-4.84201	2.2336	0.189904	0.963192	-8.89208	1.97494	0.111404	0.963438	1.4523	3.60822	0.683748	1
STM474_t1774	STM474_t1774		-3.5973	-0.0743644	0.498956	1	-6.97974	-0.166772	0.212365	1	-6.9672	0.094391	0.202581	1	-4.83503	0.127188	0.265422	1	-6.55789	0.0187303	0.347164	1	-6.82264	-0.232735	0.273392	1
STM474_2645	iscA	iron-sulfur cluster assembly protein	-7.4522	0.497125	0.235741	1	1.07145	1.96851	0.735175	1	-7.78343	0.763097	0.149351	1	-4.76666	0.831083	0.252775	0.996036	-7.37383	0.650073	0.274831	1	-7.63911	0.425218	0.212689	1
STM474_0192	folK	2-amino-4-hydroxy-6- hydroxymethyldihyropteridine pyrophosphokinase	-3.67758	2.09181	0.313051	1	-2.01145	2.34221	0.575716	1	-0.961543	2.86624	0.74802	1	-4.74079	2.40999	0.156325	0.918318	-9.07163	2.14135	0.113279	0.966387	0.801831	3.34463	0.797078	1
STM474_3662	yrfF	putative inner membrane protein	0.202956	2.12149	0.961484	1	2.69901	3.9417	0.323849	1	-8.53613	1.426	0.106763	1	-4.71633	1.51664	0.250904	0.993985	3.35666	4.58797	0.38556	1	2.73987	3.87812	0.398507	1
STM474_4156	rfaH	transcriptional activator RfaH	2.24071	9.4274	1.92e-09	5.6e-07	2.33771	9.5815	1.39e-15	1.31e-12	0.478518	8.49922	0.147653	1	-4.69435	7.37388	1.54e-16	8.02e-14	2.20859	9.54219	1.95e-06	0.000453785	2.58344	9.69963	2.5e-12	1.46e-09
STM474_0898	grxA	glutaredoxin 1	-1.07368	2.82955	0.792451	1	-0.06184	3.29174	0.987093	1	-0.541532	3.33837	0.858062	1	-4.69332	2.73047	0.186132	0.958037	2.14671	4.8123	0.47187	1	1.2252	3.94826	0.698422	1
STM474_3874	secB	preprotein translocase subunit SecB	-3.46016	2.13821	0.428899	1	-9.52674	2.075	0.0724899	1	0.271909	3.42525	0.939704	1	-4.69179	2.4434	0.19883	0.977837	-9.10392	2.17193	0.160887	1	-0.129674	2.87244	0.975569	1
STM474_2170	rfbN	rhamnosyl transferase	3.17247	13.182	1.45e-14	9.67e-12	2.38638	12.5699	9.16e-13	4.79e-10	0.664186	11.5578	0.0366861	1	-4.67764	10.3221	2.36e-26	5.53e-23	2.34052	12.5997	9.56e-07	0.000247207	2.86646	12.898	1.21e-12	9.4e-10
STM474_2356	napD	assembly protein for periplasmic nitrate reductase	-2.21334	2.5616	0.549758	1	1.61416	4.32414	0.516824	1	-0.718867	3.26681	0.840808	1	-4.67612	2.72701	0.233303	0.990845	-9.39722	2.4464	0.146193	1	-9.66304	2.26099	0.104873	1
STM474_0251	proS	prolyl-tRNA synthetase	-4.03457	-1.61173	0.654288	1	-4.36829	-1.77549	0.550818	1	3.62971	0.983275	0.358575	1	-4.64279	-1.63003	0.476487	1	-3.95577	-1.42159	0.675009	1	-1.65057	-1.65784	0.781573	1
STM474_3086	STM474_3086	hypothetical protein	-4.03475	-1.61173	0.653602	1	-4.36839	-1.77549	0.550444	1	-4.35873	-1.50899	0.539328	1	-4.64263	-1.63003	0.477136	1	-3.95595	-1.42159	0.674255	1	-4.21365	-1.77792	0.579014	1
STM474_2062	STM474_2062	hypothetical protein	-4.0581	-1.67274	0.66013	1	5.55603	2.4464	0.117404	1	5.8795	3.00494	0.0858054	1	-4.64239	-1.7867	0.458506	1	-3.98959	-1.4601	0.676983	1	-4.25545	-1.85118	0.591525	1
STM474_3613	rpsG	30S ribosomal protein S7	-4.05782	-1.67274	0.659191	1	-4.37746	-1.89753	0.513627	1	-4.3613	-1.63364	0.499363	1	-4.64227	-1.7867	0.458017	1	-3.98961	-1.4601	0.677044	1	-4.2555	-1.85118	0.59174	1
STM474_2167	rfbP	undecaprenol-phosphate galactosephosphotransferase/O-antigen transferase	3.20056	13.9821	7.27e-17	1.02e-13	2.48409	13.4272	2.38e-16	3.46e-13	0.779189	12.4042	0.00735125	0.751266	-4.53987	11.1023	1.62e-24	2.53e-21	2.26813	13.3143	4.63e-07	0.000153879	2.97888	13.7711	5.76e-15	8.96e-12
STM474_1175	flgG	flagellar basal body rod protein FlgG	-0.122116	6.88641	0.880058	1	-0.446351	6.81292	0.425227	1	-0.913899	6.89029	0.126882	1	-4.49073	6.41795	4.78e-05	0.00589225	-0.373509	6.9133	0.729683	1	-0.777093	6.59722	0.314668	1
STM474_1061	ycbg	UPF0268 protein ycbG	5.87023	2.53717	0.206424	1	2.75563	-0.130373	0.522215	1	6.17991	3.18402	0.0576124	1	-4.46641	-1.70996	0.476007	1	-3.78239	-1.48289	0.782734	1	-4.0388	-1.84566	0.651884	1
STM474_1334	STM474_1334	putative inner membrane protein	-10.8462	3.61219	0.025522	1	-2.73359	3.87385	0.370539	1	-11.1773	3.93001	0.00761664	0.761826	-4.4546	4.06644	0.159365	0.918318	-10.768	3.75705	0.0369872	0.77	-11.0544	3.59982	0.0232484	0.962951
STM474_p1094	ccdA	antidote	0.734918	5.16857	0.746271	1	-1.13114	4.37661	0.648818	1	-0.743581	4.76503	0.751188	1	-4.42481	4.23754	0.210899	0.977837	0.358538	5.08866	0.915725	1	-1.38698	4.20399	0.646707	1
STM474_1336	rfc	O-antigen polymerase	2.61509	9.18669	1.05e-09	3.5e-07	2.17073	8.88648	1.11e-10	4.02e-08	0.394984	7.89568	0.365647	1	-4.40522	6.83121	0.000524868	0.0424216	1.079	8.13445	0.0700161	0.866636	1.82427	8.52441	5.83e-05	0.00972534
STM474_0562	ybcj	Uncharacterized protein ybcJ	1.90494	3.34451	0.593902	1	-0.130818	2.14154	0.977349	1	1.75936	3.56255	0.48932	1	-4.38706	1.6452	0.223459	0.978982	2.44457	3.92243	0.505844	1	0.906851	2.61575	0.804811	1
STM474_0521	ybbJ	inner membrane protein YbbJ	-5.0479	3.54199	0.154868	1	-1.20248	4.07813	0.657937	1	-0.994501	4.40022	0.637606	1	-4.34323	3.9594	0.160678	0.918318	-0.834706	4.27323	0.798404	1	-0.481883	4.25611	0.869897	1
STM474_2898	STM474_2898	hypothetical protein	-2.76863	-0.597772	0.609091	1	-6.17637	-0.759372	0.283623	1	-6.16432	-0.496559	0.271791	1	-4.32312	-0.493461	0.349486	1	-5.75527	-0.526477	0.43571	1	-6.01921	-0.809043	0.348068	1
STM474_3887	rfaK	putative hexose transferase	2.36976	16.1637	5.76e-10	2.06e-07	2.26317	16.1483	7.09e-13	4.17e-10	0.202089	14.9735	0.498391	1	-4.31548	14.0183	1.91e-18	1.49e-15	-0.172224	14.5967	0.695203	1	2.38394	16.1635	9.64e-10	3.46e-07
STM474_2372	ubiG	3-demethylubiquinone-9 3-methyltransferase	0.561068	0.38456	0.889695	1	3.51894	2.60033	0.227546	1	1.38552	1.16057	0.692395	1	-4.31023	-0.34308	0.272575	1	-6.03071	-0.377098	0.297096	1	2.04144	1.27352	0.600201	1
STM474_0718	seqa	Protein seqA	-7.4971	0.534085	0.232374	1	-7.84105	0.541872	0.156871	1	-7.82833	0.801539	0.145896	1	-4.30479	0.886468	0.291174	1	-7.41875	0.68675	0.270008	1	-1.96095	0.731587	0.643618	1
STM474_t3450	STM474_t3450		-1.2706	1.83089	0.768502	1	-1.88947	1.73863	0.630288	1	-8.82166	1.6864	0.0939989	1	-4.29443	1.80114	0.275963	1	-8.41191	1.54005	0.196152	1	-8.67752	1.33992	0.150051	1
STM474_2810	yfiG	polyketide cyclase/dehydrase family protein	-9.77646	2.56969	0.0570115	1	-7.47471	2.6254	0.0491443	1	-10.1072	2.87488	0.0257198	1	-4.28156	3.01272	0.210891	0.977837	-9.69835	2.71804	0.0718765	0.875689	-9.9845	2.55	0.0549696	1
STM474_3483	yhbJ	nucleotide-binding protein yhbJ	-3.56951	5.25008	0.0502064	1	-0.212471	6.09879	0.77384	1	-0.787696	6.11785	0.391531	1	-4.25893	5.61119	0.00729857	0.298301	-2.88453	5.458	0.227527	1	-0.7195	5.79805	0.514108	1
STM474_2192	nudD	GDP-mannose mannosyl hydrolase	-8.43717	1.34293	0.120669	1	2.73265	4.20143	0.242101	1	1.685	3.60873	0.512393	1	-4.24322	1.75137	0.243324	0.993985	-8.35902	1.49115	0.133844	1	-1.54505	1.672	0.653474	1
STM474_2182	rfbB	dTDP-glucose 4	0.427003	8.73266	0.336297	1	-0.00183113	8.5758	0.995369	1	-0.188058	8.74245	0.545372	1	-4.21839	7.98811	7.25e-17	4.25e-14	-1.96445	7.97492	0.00102278	0.15364	-0.942141	8.09434	0.02505	0.974343
STM474_0662	ybeA	rRNA large subunit methyltransferase	-2.75019	3.69624	0.397037	1	-0.936236	4.16368	0.651913	1	-1.5002	4.25191	0.531403	1	-4.17207	3.96861	0.166456	0.920589	-10.6538	3.64647	0.032445	0.766493	-10.9365	3.48529	0.0203872	0.901484
STM474_2375	yfaE	2Fe-2S ferredoxin YfaE	-3.10298	3.18334	0.35571	1	0.220195	4.18846	0.915717	1	-10.5798	3.34456	0.011219	0.941792	-4.13104	3.49284	0.182023	0.949675	-6.10425	3.19496	0.111787	0.963438	0.0188489	4.00304	0.996394	1
STM474_0973	ycar	UPF0434 protein ycaR	-7.83678	0.819362	0.209342	1	-2.14364	1.09063	0.588138	1	1.75638	3.07315	0.627756	1	-4.10311	1.20292	0.293836	1	-7.75847	0.970065	0.243249	1	-8.02387	0.755585	0.187583	1
STM474_1344	btuC	Vitamin B12 transport system permease protein btuC	-0.409152	5.13422	0.826789	1	0.866964	5.89036	0.285749	1	-0.610332	5.37946	0.647534	1	-4.09181	4.81399	0.0952749	0.862756	0.109594	5.52036	0.960447	1	-1.22821	4.82471	0.508759	1
STM474_0422	yajB	acyl carrier protein phosphodiesterase	0.491313	4.35514	0.843821	1	-0.380874	3.98503	0.861342	1	-2.60744	3.64685	0.287274	1	-4.05263	3.58544	0.191624	0.963199	-2.65231	3.46566	0.450818	1	0.434321	4.30593	0.861789	1
STM474_2477	fabB	3-oxoacyl-(acyl carrier protein) synthase I	0.643705	2.98357	0.871919	1	-2.48744	1.978	0.461722	1	1.70421	4.02894	0.530031	1	-4.04951	2.15239	0.305302	1	-8.77044	1.86436	0.176838	1	0.601219	2.93101	0.881916	1
STM474_2179	rfbC	dTDP-4	3.03761	12.8154	1.15e-15	1.08e-12	2.44565	12.3741	2.94e-16	3.46e-13	0.605228	11.2762	0.0327932	1	-4.04007	10.1062	1.11e-06	0.000199307	1.96121	12.0445	9.66e-06	0.00214007	2.67752	12.4862	1.02e-12	9.4e-10
STM474_1125	STM474_1125	putative outer membrane protein	-10.7123	3.48207	0.0238863	1	-1.91638	3.87861	0.501259	1	-2.20144	4.08031	0.339507	1	-4.03522	3.95621	0.115779	0.884367	-10.6342	3.62693	0.0338258	0.769781	-10.9177	3.46634	0.0215326	0.921952
STM474_0669	leuS	leucyl-tRNA synthetase	-0.508498	2.97096	0.878839	1	1.11176	3.914	0.619728	1	0.153023	3.59649	0.950094	1	-4.01671	2.69231	0.219043	0.977837	-9.34609	2.38952	0.0666013	0.865895	-9.62235	2.20996	0.055301	1
STM474_1057	ymbA	putative lipoprotein	1.34133	4.77515	0.514373	1	0.594361	4.35625	0.758637	1	-0.871158	3.92122	0.702378	1	-4.00781	3.45638	0.144308	0.918318	-10.1265	3.13388	0.0455808	0.793647	0.871651	4.4462	0.753809	1
STM474_1947	flhB	flagellar biosynthesis protein FlhB	0.465968	7.04218	0.498461	1	-1.63174	6.26822	0.0192778	1	-2.19374	6.40702	0.0046879	0.648171	-4.00745	6.28715	3.87e-05	0.00503663	0.595168	7.25998	0.484557	1	-1.14532	6.316	0.185372	1
STM474_p1026	traR	conjugative transfer protein	-10.1917	2.9768	0.0331795	1	-1.08848	3.58037	0.645996	1	-0.8785	3.9067	0.70386	1	-4.0011	3.44577	0.157832	0.918318	-10.1134	3.12233	0.0447292	0.79152	-0.104323	3.88488	0.974519	1
STM474_4126	xerC	site-specific tyrosine recombinase XerC	1.22391	3.77838	0.704138	1	0.325449	3.29251	0.910604	1	1.1758	4.07357	0.663502	1	-3.98772	2.5697	0.306548	1	-9.20133	2.26271	0.155685	1	-4.70757	2.12396	0.312143	1
STM474_3890	rfaJ	lipopolysaccharide glucosyltransferase	2.54538	15.1223	1.91e-09	5.6e-07	2.41451	15.0847	2.63e-11	1.03e-08	0.390031	13.887	0.256507	1	-3.97446	12.8466	1.05e-13	4.47e-11	1.81251	14.6642	0.000200311	0.0388436	2.62885	15.183	1.07e-09	3.58e-07
STM474_2008	fliM	flagellar motor switch protein FliM	1.39901	8.72775	0.00583721	0.663449	0.0580176	7.96782	0.880376	1	-1.56032	7.61723	0.00110035	0.323295	-3.9737	7.36385	8.05e-10	2.52e-07	0.236737	8.13018	0.694926	1	-0.510253	7.62089	0.311411	1
STM474_1505	ynfI	twin-argninine leader-binding protein DmsD	0.117009	5.35346	0.946267	1	-1.45305	4.81724	0.3927	1	-2.53681	4.85524	0.150081	1	-3.90367	4.7955	0.115763	0.884367	-1.67723	4.83402	0.484949	1	-4.55275	4.34858	0.122755	1
STM474_2169	rfbM	mannose-1-phosphate guanylyltransferase	3.10729	12.2201	4.94e-15	3.84e-12	2.23956	11.5444	5.39e-13	3.62e-10	0.831334	10.7593	0.00520596	0.679811	-3.86869	9.45927	1.37e-12	4.93e-10	1.07515	10.7316	0.0146195	0.685649	2.66014	11.8141	3.29e-12	1.71e-09
STM474_2181	rfbD	dTDP-4-dehydrorhamnose reductase	3.11253	12.0885	1.53e-17	3.56e-14	2.57435	11.6897	3.21e-21	1.51e-17	0.462406	10.3979	0.0803354	1	-3.85553	9.32365	1.58e-19	1.86e-16	2.10366	11.365	8.36e-07	0.00022876	2.81501	11.81	2.48e-16	5.8e-13
STM474_2290	yeiE	putative DNA-binding transcriptional regulator	-0.908617	6.74727	0.356061	1	-1.73857	6.58223	0.00388515	0.739264	-1.61153	6.86917	0.0072285	0.751266	-3.8529	6.63579	4.66e-07	9.11e-05	-1.5161	6.7058	0.199161	1	-2.08206	6.42374	0.0161086	0.862414
STM474_2486	sixA	phosphohistidine phosphatase	2.33692	3.58965	0.558189	1	-0.212194	2.00919	0.958662	1	-3.67649	1.54318	0.362342	1	-3.81802	1.58382	0.327945	1	-8.15321	1.31083	0.213134	1	-5.00529	1.13961	0.280286	1
STM474_2844	STM474_2844	putative capsid protein	1.74072	5.72607	0.4001	1	-0.319641	4.53665	0.864743	1	1.40848	5.8095	0.222242	1	-3.74814	4.13103	0.138667	0.915008	1.2535	5.50977	0.545935	1	0.52662	4.87527	0.777733	1
STM474_2624	hisS	histidyl-tRNA synthetase	-3.15793	-1.8899	0.767822	1	-3.47989	-2.09472	0.751012	1	-3.47169	-1.82687	0.745166	1	-3.74612	-1.98444	0.612258	1	-3.08161	-1.68892	1	1	-3.32957	-2.07503	0.766159	1
STM474_2592	dapA	dihydrodipicolinate synthase	-3.1579	-1.8899	0.767879	1	-3.47977	-2.09472	0.751204	1	-3.47168	-1.82687	0.745178	1	-3.74604	-1.98444	0.612438	1	2.88398	-0.421981	0.521859	1	-3.32946	-2.07503	0.766331	1
STM474_1889	STM474_1889	putative inner membrane protein	3.60833	-0.0960969	0.392614	1	5.94764	1.985	0.126969	1	4.8745	1.25065	0.237005	1	-3.74591	-1.98444	0.612717	1	-3.08142	-1.68892	1	1	-3.32938	-2.07503	0.766464	1
STM474_0944	cydD	cysteine/glutathione ABC transporter membrane/ATP-binding component	-3.15794	-1.8899	0.767811	1	-3.47982	-2.09472	0.751116	1	-3.47154	-1.82687	0.745402	1	-3.74583	-1.98444	0.612902	1	-3.08141	-1.68892	1	1	-3.32929	-2.07503	0.766621	1
STM474_2003	fliH	flagellar assembly protein FliH	0.532019	6.58355	0.517766	1	-0.876455	5.9949	0.29058	1	-1.08047	6.18291	0.175074	1	-3.73238	5.80727	0.00787526	0.310312	-0.314299	6.2874	0.834568	1	-0.823088	5.92566	0.41669	1
STM474_0899	mdaA	pseudogene	-1.40133	5.14486	0.468777	1	-0.649285	5.46279	0.53655	1	-0.55794	5.75565	0.5852	1	-3.72209	5.19242	0.050984	0.758259	-3.08632	4.98734	0.201638	1	-0.0781294	5.62678	0.948406	1
STM474_1147	ycek	Uncharacterized protein yceK	-8.13067	1.07344	0.189132	1	2.11345	3.3834	0.469858	1	1.47186	3.15231	0.617138	1	-3.71708	1.49633	0.341166	1	-8.05236	1.22268	0.220951	1	2.10851	3.28087	0.602217	1
STM474_1615	yncj	Uncharacterized protein yncJ	0.793491	4.74001	0.713857	1	1.12744	5.03177	0.464785	1	0.921908	5.15159	0.565455	1	-3.67281	3.8171	0.242105	0.993985	-0.285219	4.30205	0.931677	1	0.367567	4.46111	0.878326	1
STM474_2178	rfbI	CDP-6-deoxy-delta-3	3.61263	9.24524	8.78e-17	1.02e-13	2.01163	7.92452	2.18e-07	6.41e-05	1.32819	7.66304	0.00453258	0.645687	-3.66145	6.04253	0.0166897	0.505086	-0.957855	6.26621	0.494197	1	2.85627	8.55023	1.07e-10	4.99e-08
STM474_0501	priC	primosomal replication protein N	0.580215	4.58363	0.812524	1	-3.50514	3.47016	0.174012	1	-2.44037	3.84724	0.398164	1	-3.61922	3.79035	0.15481	0.918318	-10.4346	3.43493	0.035672	0.769781	-10.7109	3.26682	0.0244203	0.974097
STM474_0369	STM474_0369	putative copper chaperone	-2.92263	1.82335	0.440322	1	1.06563	3.26359	0.69276	1	0.505706	3.17559	0.875177	1	-3.6181	2.12626	0.309855	1	-8.71715	1.81417	0.113272	0.966387	-4.07614	1.69313	0.277284	1
STM474_3885	rfaC	ADP-heptose:LPS heptosyl transferase I	0.0702937	5.51021	0.970773	1	-0.454419	5.33761	0.699255	1	-1.31645	5.29195	0.342195	1	-3.61412	4.99563	0.116373	0.884367	-1.76121	4.99455	0.447479	1	-0.450367	5.2577	0.7675	1
STM474_0490	rpmJ	50S ribosomal protein L36	-3.19431	1.91118	0.466716	1	-9.26085	1.82423	0.0842627	1	-3.53066	2.19077	0.362694	1	-3.601	2.24552	0.294296	1	-8.83809	1.92633	0.173681	1	0.8611	3.15134	0.836834	1
STM474_2001	fliF	flagellar MS-ring protein	1.18145	8.57181	0.00494154	0.593615	0.211457	8.04654	0.547821	1	-1.51823	7.62642	0.000775857	0.243153	-3.58583	7.38866	2.83e-08	6.33e-06	-0.529581	7.76522	0.512884	1	0.0671598	7.8848	0.888515	1
STM474_2971	srlE	glucitol/sorbitol-specific enzyme IIB component	0.0348125	5.75436	0.981507	1	-0.110874	5.75506	0.898218	1	0.30815	6.22793	0.697669	1	-3.57414	5.26244	0.0184128	0.532948	-1.14265	5.42052	0.604273	1	-1.26619	5.22344	0.404992	1
STM474_1373	sufA	iron-sulfur cluster assembly scaffold protein	-5.3675	4.64305	0.0661755	1	-1.20151	5.1954	0.369996	1	-1.61625	5.33898	0.379499	1	-3.56369	5.12576	0.0817417	0.831425	-0.114302	5.68755	0.962916	1	-1.71445	4.97952	0.39643	1
STM474_0141	yacA	SecA regulator SecM	-8.23309	4.03942	0.0275041	1	-0.887514	4.71961	0.597519	1	-0.705825	5.04242	0.670047	1	-3.55674	4.54797	0.190586	0.963192	-11.1967	4.17911	0.0189337	0.754005	-11.4805	4.02213	0.00956316	0.694196
STM474_0471	lon	DNA-binding ATP-dependent protease La	-5.04651	-1.1534	0.462811	1	-5.38631	-1.26213	0.376418	1	-5.37504	-0.997622	0.36369	1	-3.53181	-1.01476	0.470784	1	-4.96721	-0.976694	0.526275	1	2.21694	0.450993	0.613514	1
STM474_1217	ycfX	N-acetyl-D-glucosamine kinase	1.02622	4.6791	0.703539	1	-2.50031	3.39553	0.314901	1	-8.14506	3.42595	0.018274	1	-3.52924	3.61038	0.168479	0.920589	0.220454	4.33888	0.939501	1	-0.476978	3.85267	0.872121	1
STM474_2817	STM474_2817	late control-like protein	2.06777	4.72559	0.412336	1	1.26244	4.19078	0.537709	1	-0.579385	3.4358	0.817651	1	-3.50619	2.8999	0.227831	0.982911	-5.20296	2.5912	0.18209	1	-9.79627	2.37835	0.0498606	1
STM474_4308	oxyR	DNA-binding transcriptional regulator OxyR	-0.582417	7.05814	0.384769	1	-0.577321	7.13292	0.232167	1	-0.314714	7.5007	0.503079	1	-3.44205	6.85575	5.49e-06	0.000887743	-10.2806	6.46521	3.06e-07	0.000118751	-2.67774	6.51581	0.0009122	0.141908
STM474_t1775	STM474_t1775		-1.89396	3.27187	0.593434	1	-0.0514347	3.96007	0.988605	1	-2.25553	3.52079	0.547206	1	-3.40878	3.44771	0.336985	1	-10.0806	3.08588	0.117639	0.96974	-0.392303	3.72903	0.921813	1
STM474_4325	STM474_4325	putative cytoplasmic protein	-0.406859	4.10053	0.895052	1	0.801713	4.81017	0.61758	1	-0.402509	4.4292	0.845356	1	-3.39532	3.83054	0.20844	0.977837	0.166783	4.51284	0.958296	1	-0.423763	4.06854	0.881017	1
STM474_2177	rfbF	glucose-1-phosphate cytidylyltransferase	9.26508	4.93169	0.00131428	0.235559	7.76655	3.44913	0.0209785	1	4.70287	0.78356	0.288359	1	-3.38936	-2.09074	0.742112	1	4.129	0.15259	0.40726	1	9.48808	5.15857	3.31e-05	0.00593346
STM474_1796	lolB	outer membrane lipoprotein LolB	-2.81487	-1.9714	1	1	-3.1292	-2.18959	0.750423	1	3.44976	-0.206305	0.438028	1	-3.38923	-2.09074	0.742284	1	0.412249	-1.53383	1	1	-2.98125	-2.16247	1	1
STM474_1874	STM474_1874	putative cytoplasmic protein	-7.9807	0.942993	0.199334	1	0.100091	1.92007	0.976219	1	-0.80343	1.80476	0.834796	1	-3.37798	1.38183	0.38237	1	-7.90237	1.09295	0.232543	1	2.42235	3.38392	0.561362	1
STM474_2660	STM474_2660	hypothetical protein	-8.06183	0.996409	0.12052	1	1.3846	2.76514	0.617249	1	0.348369	2.37376	0.916885	1	-3.37096	1.43446	0.323935	1	-1.12104	1.61575	0.757935	1	-8.25632	0.941437	0.115091	1
STM474_1795	STM474_1795	hypothetical protein	-7.52627	0.558197	0.229576	1	2.05976	2.74242	0.584785	1	-7.85751	0.8266	0.144073	1	-3.32918	0.971349	0.395324	1	-7.44792	0.710681	0.266342	1	2.53045	3.03227	0.538746	1
STM474_1171	flgC	flagellar basal body rod protein FlgC	-0.589606	6.50314	0.525335	1	-1.35465	6.31739	0.0504814	1	-1.12243	6.64293	0.0944224	1	-3.32552	6.31358	0.000242824	0.0237209	0.150425	6.98589	0.876691	1	-1.18369	6.27866	0.166592	1
STM474_0500	ybam	Uncharacterized protein ybaM	-0.0650876	0.929824	1	1	-7.39567	0.167113	0.183731	1	2.08291	2.56311	0.495243	1	-3.31754	0.552045	0.387274	1	-1.66475	0.61369	0.739769	1	2.84012	2.83014	0.495277	1
STM474_p275	pilS	typeIV prepilin	1.0827	5.80118	0.490757	1	-0.363737	5.06639	0.82846	1	0.227984	5.61062	0.882287	1	-3.29831	4.71497	0.242719	0.993985	0.00518412	5.30799	0.999096	1	-0.483172	4.91723	0.815186	1
STM474_1235	STM474_1235	putative RNA pseudouridylate synthase	-1.21148	1.6477	0.743505	1	1.17256	2.83222	0.656059	1	-0.630971	2.14356	0.822744	1	-3.28967	1.65921	0.280152	1	-1.21651	1.79169	0.745597	1	2.2562	3.54924	0.516779	1
STM474_1778	narI	respiratory nitrate reductase 1 gamma chain	-0.647852	4.65151	0.791282	1	-1.41569	4.46969	0.47736	1	0.101697	5.31578	0.942916	1	-3.27995	4.48495	0.150531	0.918318	-1.15751	4.61811	0.703463	1	-3.08556	4.09429	0.242786	1
STM474_1477	tus	DNA replication terminus site-binding protein	-1.59841	4.81197	0.458974	1	-0.748668	5.14242	0.604872	1	-0.25192	5.60404	0.824641	1	-3.27832	4.94544	0.157563	0.918318	-3.64618	4.65754	0.237262	1	-1.14823	4.92425	0.576826	1
STM474_2004	fliI	flagellum-specific ATP synthase	0.590751	6.71675	0.462871	1	-0.0357421	6.447	0.96161	1	-2.14823	6.01668	0.0236545	1	-3.23579	5.94658	0.00174891	0.113772	0.949829	7.08366	0.474665	1	0.803509	6.82837	0.25513	1
STM474_2180	rfbA	glucose-1-phosphate thymidylyltransferase	3.89089	10.2536	8.02e-23	3.74e-19	2.76587	9.30632	6.62e-19	1.56e-15	1.79816	8.76194	3.9e-08	2.29e-05	-3.20884	6.82642	2.08e-06	0.000361291	2.50214	9.14654	4.22e-07	0.000151174	3.92011	10.2643	1.8e-23	8.4e-20
STM474_3780	yhjH	EAL domain-containing protein	-0.907694	7.42458	0.120661	1	-0.489741	7.65646	0.241479	1	-1.37584	7.60808	0.00635989	0.723795	-3.20676	7.36487	5.16e-09	1.34e-06	-0.786531	7.60923	0.295922	1	-1.10535	7.34607	0.0677972	1
STM474_1181	rne	ribonuclease E	-3.23568	2.0984	0.336145	1	-3.97322	2.0857	0.247836	1	-9.47267	2.25725	0.0404995	1	-3.16059	2.4682	0.348736	1	-9.06411	2.11577	0.091632	0.928261	0.774997	3.33612	0.814011	1
STM474_0014	dnaJ	chaperone protein DnaJ	-0.264655	6.41787	0.794982	1	-0.278955	6.48417	0.650805	1	-2.97458	6.04795	0.0110616	0.941792	-3.15323	6.10637	0.000458876	0.0384227	0.296764	6.84087	0.782655	1	-2.3978	5.77974	0.14103	1
STM474_0325	gmhA	phosphoheptose isomerase	-0.321916	3.90818	0.909356	1	-3.46273	3.25982	0.278777	1	-4.38361	3.45912	0.163898	1	-3.13722	3.6177	0.313179	1	0.592206	4.52264	0.818158	1	-3.20563	3.20753	0.324896	1
STM474_p1077	spvB	virulence protein	-3.41483	3.58457	0.240532	1	-0.547188	4.26536	0.786629	1	0.415523	4.98976	0.828747	1	-3.10582	4.00608	0.211704	0.977837	-2.53306	3.82714	0.426335	1	-0.267504	4.30536	0.917349	1
STM474_2009	fliN	flagellar motor switch protein FliN	0.978876	7.16	0.131777	1	-0.219417	6.55749	0.710879	1	-0.565358	6.66494	0.386364	1	-3.09661	6.15869	0.000584304	0.0449148	0.632304	7.08151	0.498617	1	0.707561	6.97177	0.25993	1
STM474_3219	STM474_3219	signal transduction histidine kinase	-2.19448	5.04875	0.284516	1	-0.334986	5.67396	0.707244	1	-0.20276	5.99045	0.831236	1	-3.0925	5.32766	0.118106	0.887316	-1.56471	5.32459	0.473774	1	-0.816408	5.39267	0.538814	1
STM474_3248	yggS	pyridoxal phosphate enzyme	-0.399816	5.87368	0.734187	1	-0.910676	5.74785	0.34765	1	-1.17924	5.91703	0.343881	1	-3.07511	5.62934	0.01193	0.417461	-4.49698	5.26962	0.107081	0.952821	-2.00149	5.37077	0.218368	1
STM474_2011	fliP	flagellar biosynthesis protein FliP	1.19461	6.30507	0.229493	1	0.0580504	5.69132	0.949328	1	-0.922806	5.53154	0.439502	1	-3.07438	5.1606	0.0637247	0.808539	-3.9256	4.83225	0.148848	1	-0.1577	5.4979	0.899313	1
STM474_0901	ybjN	putative cytoplasmic protein	-2.97433	2.29059	0.421102	1	1.95112	4.40897	0.341246	1	-0.299608	3.26204	0.91945	1	-3.07282	2.65729	0.285125	1	-9.22122	2.27948	0.0854867	0.915527	0.538033	3.33427	0.852937	1
STM474_2346	ccmE	cytochrome c-type biogenesis protein CcmE	-7.65067	0.66187	0.220178	1	-5.60895	0.693876	0.214794	1	-7.98196	0.934206	0.136548	1	-3.04751	1.10846	0.43037	1	-7.57235	0.81361	0.256168	1	-1.1996	1.03581	0.779445	1
STM474_1841	slp	outer membrane protein Slp	-4.14825	4.1218	0.12909	1	-1.97812	4.43336	0.378562	1	-0.0729582	5.32418	0.957321	1	-3.03755	4.60556	0.166081	0.920589	-3.67821	4.29411	0.202296	1	0.494735	5.28723	0.731061	1
STM474_2183	galF	UTP--glucose-1-phosphate uridylyltransferase subunit GalF	0.813052	6.45474	0.351121	1	0.793263	6.51513	0.191854	1	0.322087	6.49185	0.646873	1	-3.0289	5.56846	0.0200898	0.549464	-0.618599	5.8596	0.726944	1	-0.799839	5.63312	0.521857	1
STM474_3992	ccmE	cytochrome c-type biogenesis protein CcmE	-9.24947	2.08864	0.0921723	1	2.0184	4.41326	0.373068	1	-1.07959	2.92512	0.711349	1	-3.02179	2.61597	0.400604	1	-4.27878	2.29808	0.317136	1	-0.200344	2.90526	0.953374	1
STM474_3507	yhcB	cytochrome d ubiquinol oxidase subunit III	-11.4845	4.24419	0.00604354	0.670545	-1.09262	4.86125	0.471334	1	-3.65046	4.67688	0.132394	1	-3.00869	4.8105	0.121541	0.893115	-0.751763	5.0495	0.786244	1	-2.12105	4.51906	0.324283	1
STM474_1845	STM474_1845	hypothetical protein	1.12339	4.45789	0.704519	1	-1.13439	3.41887	0.657007	1	-0.595334	3.86319	0.808756	1	-2.97302	3.38721	0.277383	1	0.615736	4.27507	0.854293	1	-10.2255	2.79992	0.0462275	1
STM474_2697	STM474_2697	hypothetical protein	-4.41045	4.2614	0.15975	1	-1.36253	4.73351	0.548302	1	-2.14068	4.81192	0.37339	1	-2.96469	4.76679	0.160722	0.918318	-11.3606	4.34024	0.0159201	0.698982	-11.6461	4.18565	0.0074727	0.634093
STM474_2007	fliL	flagellar basal body-associated protein FliL	0.228694	5.37657	0.882589	1	-1.40435	4.79482	0.370327	1	-2.57343	4.81469	0.152842	1	-2.95384	4.84166	0.214971	0.977837	-2.99562	4.57956	0.253438	1	-1.70064	4.63557	0.506238	1
STM474_0410	yajF	fructokinase	0.200132	5.48717	0.899788	1	-0.501195	5.22817	0.673004	1	0.494459	5.98035	0.580374	1	-2.9503	4.96855	0.0982788	0.862756	-11.5586	4.53755	0.00842641	0.560236	-0.72166	5.05266	0.66058	1
STM474_r2770	STM474_r2770		-0.956868	5.37042	0.577518	1	-0.820945	5.48906	0.465484	1	-3.29225	5.24066	0.0290516	1	-2.94818	5.35251	0.0919444	0.862756	0.264777	6.04847	0.904881	1	-1.78148	5.12858	0.281746	1
STM474_2677	yfhH	putative DNA-binding transcriptional regulator	-2.31114	5.96627	0.102731	1	-2.85385	5.96001	0.00228877	0.567014	-1.29823	6.52124	0.109566	1	-2.92733	6.28543	0.00155931	0.105965	-1.76589	6.21464	0.297114	1	-3.3058	5.83087	0.0414811	1
STM474_1592	narW	nitrate reductase 2 delta subunit	0.392591	5.81843	0.748603	1	-0.384857	5.50252	0.713096	1	-0.503166	5.7094	0.633577	1	-2.92165	5.19707	0.157187	0.918318	-2.89742	4.94026	0.276543	1	-0.202468	5.49958	0.871521	1
STM474_1660	hslJ	heat shock protein HslJ	0.921667	5.37593	0.564153	1	0.536308	5.20847	0.673609	1	-1.36329	4.65063	0.479929	1	-2.91951	4.43265	0.284878	1	0.815146	5.4493	0.714273	1	-0.834805	4.47906	0.698131	1
STM474_3083	STM474_3083	putative transposase	-6.95107	4.25471	0.0338246	1	-0.990436	4.89388	0.507169	1	-1.85652	4.91588	0.267895	1	-2.913	4.82079	0.128738	0.904791	-8.22836	4.39062	0.0276081	0.754005	-0.532207	4.97289	0.817377	1
STM474_3616	yheM	sulfur relay protein TusC	-2.35586	-2.05931	1	1	2.18323	-1.53985	0.65652	1	6.01005	1.51963	0.163881	1	-2.90589	-2.20677	1	1	-2.28651	-1.85044	1	1	-2.51406	-2.25697	1	1
STM474_2254	STM474_2254	hypothetical protein	6.61687	1.79853	0.183945	1	-2.65627	-2.29266	1	1	5.97664	1.50754	0.114473	1	-2.90569	-2.20677	1	1	1.09125	-1.56805	1	1	7.94176	3.04469	0.0585752	1
STM474_1150	htrB	lipid A biosynthesis lauroyl acyltransferase	-2.35584	-2.05931	1	1	-2.65633	-2.29266	1	1	-2.64929	-2.02395	1	1	-2.90551	-2.20677	1	1	9.1062	4.39163	0.0585049	0.842494	-2.51385	-2.25697	1	1
STM474_2249	yoho	UPF0387 membrane protein yohO	7.09975	2.26057	0.153033	1	5.66042	0.950288	0.196449	1	-2.64924	-2.02395	1	1	-2.90551	-2.20677	1	1	-2.28622	-1.85044	1	1	-2.51406	-2.25697	1	1
STM474_0563	folD	bifunctional 5	-2.35571	-2.05931	1	1	-2.65633	-2.29266	1	1	-2.64916	-2.02395	1	1	-2.90548	-2.20677	1	1	-2.28609	-1.85044	1	1	5.00781	0.304171	0.301761	1
STM474_0238	lpxB	lipid-A-disaccharide synthase	2.17536	-1.44193	0.715508	1	7.35626	2.53053	0.0987121	1	-0.139052	-1.86085	1	1	-2.90529	-2.20677	1	1	-2.28586	-1.85044	1	1	-2.51364	-2.25697	1	1
STM474_1744	trpA	tryptophan synthase subunit alpha	-0.683131	3.76408	0.796658	1	-1.3221	3.62281	0.599164	1	0.287741	4.5366	0.885981	1	-2.86637	3.65729	0.271313	1	-10.2235	3.23247	0.0445714	0.79152	0.118157	4.09698	0.966857	1
STM474_1098	hpaI	4-hydroxyphenylacetate catabolism	-0.305692	5.2354	0.865894	1	-0.256519	5.32853	0.834421	1	0.637093	6.05912	0.500241	1	-2.83324	4.97606	0.134529	0.904791	-1.63082	4.92989	0.570076	1	-2.85172	4.56114	0.278923	1
STM474_2031	STM474_2031	putative cytoplasmic protein	2.5775	5.54152	0.0826477	1	0.848362	4.30667	0.667735	1	-1.08079	3.64622	0.656092	1	-2.80409	3.35676	0.362029	1	-9.91775	2.93322	0.0506231	0.815196	-1.9457	3.08588	0.58203	1
STM474_0935	STM474_0935	putative cytoplasmic protein	0.683996	4.73301	0.737478	1	-0.76593	4.09466	0.776976	1	0.45624	4.92603	0.780262	1	-2.77455	3.96004	0.345511	1	-0.78273	4.16279	0.811021	1	-6.57886	3.36675	0.056907	1
STM474_0666	nadD	nicotinic acid mononucleotide adenylyltransferase	-2.03722	1.17157	0.634924	1	0.56397	2.13549	0.878237	1	0.379566	2.28795	0.918986	1	-2.77261	1.41142	0.477336	1	-7.87041	1.06553	0.234599	1	-8.13586	0.853794	0.182214	1
STM474_0191	panB	3-methyl-2-oxobutanoate hydroxymethyltransferase	-0.606006	5.98834	0.596409	1	-0.976272	5.92488	0.246176	1	-0.783313	6.24934	0.335513	1	-2.77227	5.86441	0.0153396	0.493698	-6.5703	5.42155	0.0216101	0.754005	-0.0890037	6.20403	0.923732	1
STM474_1211	ycfR	putative outer membrane protein	2.36357	3.50388	0.460002	1	-4.34767	1.14789	0.274993	1	0.638107	2.59839	0.830626	1	-2.75002	1.57246	0.376225	1	-4.66864	1.25542	0.290791	1	-3.23555	1.12846	0.431686	1
STM474_1177	flgI	flagellar basal body P-ring protein	0.406423	7.58615	0.461036	1	-0.999273	7.02775	0.0532117	1	-0.857178	7.33322	0.0873256	1	-2.74941	6.97778	7.14e-06	0.00111662	0.722383	7.9158	0.285454	1	-0.22275	7.24832	0.696139	1
STM474_2467	truA	tRNA pseudouridine synthase A	-2.41501	4.1675	0.35921	1	-1.78039	4.35436	0.368098	1	-1.69192	4.63143	0.48677	1	-2.74685	4.51892	0.302498	1	-0.582639	4.79393	0.841726	1	-6.29977	3.92578	0.0699223	1
STM474_2005	fliJ	flagellar biosynthesis chaperone	-1.88472	5.54689	0.20734	1	-0.796632	5.92727	0.324733	1	-1.13834	6.06877	0.190323	1	-2.7254	5.81005	0.096858	0.862756	-0.401591	6.15376	0.793283	1	-0.645244	5.89759	0.527915	1
STM474_1174	flgF	flagellar basal body rod protein FlgF	-0.096892	7.10126	0.883076	1	-1.06606	6.78567	0.0595385	1	-2.43448	6.72446	0.0101909	0.915955	-2.71114	6.76271	8.99e-05	0.0102836	-0.419957	7.09612	0.647055	1	-1.57462	6.55394	0.0371689	1
STM474_0849	STM474_0849	hypothetical protein	0.787713	3.27034	0.81886	1	1.3532	3.71737	0.652245	1	-3.22602	2.34511	0.354054	1	-2.70397	2.46406	0.42546	1	-8.97462	2.05206	0.166975	1	-0.92693	2.42975	0.831687	1
STM474_2897	STM474_2897	putative inner membrane protein	-2.93885	3.38296	0.400938	1	-0.14185	4.19258	0.94941	1	-1.31958	4.00759	0.590314	1	-2.67346	3.80604	0.305431	1	1.42691	5.21071	0.620379	1	-1.61858	3.59781	0.600301	1
STM474_0012	STM474_0012	hypothetical protein	-0.182175	5.22194	0.920062	1	-1.66901	4.77772	0.457531	1	-0.682785	5.33723	0.645414	1	-2.66314	4.92778	0.168725	0.920589	-0.572235	5.19566	0.801357	1	-0.761312	4.97353	0.685394	1
STM474_0880	STM474_0880	putative cytoplasmic protein	3.63385	3.96655	0.295129	1	1.45345	2.23252	0.605901	1	2.59108	3.37783	0.320209	1	-2.66313	0.974516	0.456399	1	-7.38726	0.655338	0.186193	1	-2.77198	0.586481	0.468571	1
STM474_1914	yebG	DNA damage-inducible protein YebG	-2.34271	3.18389	0.48234	1	-0.148065	3.90586	0.949447	1	-0.280226	4.10179	0.900207	1	-2.66297	3.525	0.307285	1	1.38316	4.89341	0.579407	1	1.23256	4.63421	0.542152	1
STM474_1760	oppF	oligopeptide transport protein	-1.17059	5.7067	0.537414	1	-0.433641	6.0465	0.568767	1	-0.170971	6.4205	0.820926	1	-2.64848	5.79624	0.0155827	0.493698	-0.487085	6.0939	0.748824	1	-1.60183	5.57402	0.28346	1
STM474_2613	xseA	exodeoxyribonuclease VII large subunit	-11.3418	4.10265	0.00820388	0.813406	0.774367	5.59828	0.419109	1	0.802671	5.87286	0.406249	1	-2.64108	4.71285	0.19554	0.96939	-0.217519	5.1287	0.926465	1	0.408142	5.2937	0.777542	1
STM474_2508	STM474_2508	hypothetical protein	2.39765	5.27131	0.21668	1	-1.08328	3.27276	0.674027	1	-0.59639	3.70097	0.812886	1	-2.62454	3.2649	0.395672	1	-9.798	2.81999	0.0532955	0.824045	-0.260303	3.49774	0.94048	1
STM474_1847	nudl	Uncharacterized Nudix hydrolase nudL	-11.5892	4.34718	0.00496802	0.593615	-3.13925	4.56766	0.175102	1	-1.70168	5.05472	0.271375	1	-2.62184	4.96205	0.15875	0.918318	-11.5109	4.49013	0.0097536	0.598691	-0.73235	5.00293	0.671455	1
STM474_1640	STM474_1640	putative cytoplasmic protein	-1.44319	4.38443	0.622417	1	-4.31468	4.07318	0.0874058	1	-1.79468	4.62322	0.377208	1	-2.59063	4.55514	0.268897	1	-11.1003	4.08371	0.0248477	0.754005	-11.386	3.92798	0.0135558	0.832594
STM474_1195	pabC	4-amino-4-deoxychorismate lyase	0.516743	4.79933	0.799503	1	-0.208266	4.49204	0.909889	1	0.525871	5.13345	0.723559	1	-2.58852	4.15276	0.267361	1	-0.974229	4.26203	0.728102	1	-0.198175	4.40394	0.92978	1
STM474_1526	ydei	Uncharacterized protein ydeI	-1.14883	6.17396	0.290966	1	-1.03906	6.28065	0.173015	1	-0.798801	6.62056	0.288832	1	-2.58255	6.26679	0.00177125	0.113772	-0.761595	6.44719	0.59867	1	-1.33865	6.1047	0.156505	1
STM474_2884	STM474_2884	putative cytoplasmic protein	-0.0221345	5.02359	0.991375	1	-1.59711	4.52107	0.430263	1	-0.868646	4.99455	0.590139	1	-2.5804	4.66544	0.20362	0.977837	0.718373	5.5773	0.707616	1	-0.62309	4.74454	0.796847	1
STM474_t4550	STM474_t4550		-0.285443	3.57096	0.933033	1	-0.201839	3.67631	0.947814	1	0.0277481	4.04227	0.991721	1	-2.557	3.33288	0.422536	1	-9.8654	2.87918	0.0616502	0.848922	-2.06532	3.01421	0.571377	1
STM474_2804	STM474_2804	hypothetical protein	-0.988395	5.47106	0.498278	1	0.474575	6.20787	0.504828	1	-0.607518	5.93768	0.530609	1	-2.54227	5.51703	0.0460142	0.75024	-5.76428	5.05525	0.050714	0.815196	-0.0955581	5.82073	0.928071	1
STM474_2852	STM474_2852	hypothetical protein	-1.8036	4.87422	0.475452	1	-1.15396	5.11504	0.39881	1	-1.48483	5.27741	0.316532	1	-2.53428	5.1435	0.123165	0.893115	-11.682	4.65812	0.00763724	0.560236	-11.9659	4.50344	0.00189793	0.233096
STM474_1684	STM474_1684	putative regulatory protein	-11.2419	4.00139	0.0417991	1	-1.01356	4.64327	0.662248	1	-0.951852	4.92057	0.67889	1	-2.50088	4.63075	0.365965	1	-11.1637	4.14552	0.0605605	0.848074	-0.869265	4.6165	0.743337	1
STM474_0743	STM474_0743	putative glycosyl transferase	-11.2837	4.04315	0.013816	0.968865	-0.973605	4.6983	0.596799	1	-1.88201	4.70862	0.375456	1	-2.46944	4.67764	0.317569	1	-11.2055	4.18711	0.0225221	0.754005	-1.39982	4.49212	0.614706	1
STM474_1693	ycjI	murein peptide amidase A	-0.357781	4.70022	0.866546	1	1.27962	5.71049	0.224935	1	-0.814709	4.84519	0.642663	1	-2.46917	4.51268	0.303254	1	-0.161025	4.93134	0.946889	1	-0.906799	4.47678	0.698943	1
STM474_3124	fucU	putative L-fucose-binding protein	-1.47105	5.55143	0.366092	1	-0.56561	5.92189	0.533423	1	-0.934501	6.04136	0.339681	1	-2.4686	5.75229	0.0512621	0.758259	-3.17317	5.40293	0.157189	1	-0.928664	5.70595	0.439508	1
STM474_2759	yfiD	autonomous glycyl radical cofactor GrcA	0.382083	4.12425	0.878051	1	-2.55994	3.23382	0.337917	1	-0.359387	4.08433	0.884809	1	-2.46279	3.57661	0.335017	1	-1.62132	3.48722	0.588369	1	1.20567	4.61628	0.55987	1
STM474_2751	rseB	periplasmic negative regulator of sigmaE	-0.879589	5.14634	0.620086	1	-0.454596	5.38114	0.679829	1	-0.223887	5.73933	0.82793	1	-2.45461	5.16818	0.104201	0.863356	-0.714205	5.34818	0.74849	1	-2.21707	4.78556	0.303706	1
STM474_4103	wecE	TDP-4-oxo-6-deoxy-D-glucose transaminase	0.465298	6.36219	0.613489	1	-0.770542	5.85057	0.347967	1	1.26634	7.20699	0.015996	0.994625	-2.45131	5.76242	0.162685	0.920179	-1.83217	5.61383	0.41359	1	0.741804	6.5141	0.331533	1
STM474_4428	ubiA	4-hydroxybenzoate octaprenyltransferase	-7.11086	0.222186	0.259705	1	-5.06933	0.241882	0.262018	1	-7.44193	0.476079	0.170804	1	-2.42236	0.698219	0.536518	1	-7.03244	0.377471	0.300926	1	-7.29754	0.142213	0.236633	1
STM474_2756	srmB	ATP-dependent RNA helicase SrmB	-1.07476	5.48937	0.52754	1	-0.399113	5.81339	0.639334	1	-2.48125	5.4957	0.0457675	1	-2.42141	5.58176	0.0534915	0.771759	-6.52665	5.09095	0.0284324	0.754005	-1.78532	5.28412	0.377361	1
STM474_1987	fliA	flagellar biosynthesis sigma factor	1.07124	7.22332	0.227137	1	-0.148939	6.59181	0.799386	1	-0.215224	6.81756	0.725639	1	-2.39359	6.25175	0.00381841	0.192522	1.05941	7.35674	0.195797	1	-0.265655	6.45105	0.744767	1
STM474_1723	STM474_1723	tetratricopeptide repeat protein	-8.30067	1.22318	0.178522	1	0.102097	2.22175	0.980623	1	-8.63209	1.51305	0.102813	1	-2.39186	1.78971	0.530863	1	-8.22236	1.37167	0.208294	1	-8.48792	1.1678	0.160339	1
STM474_1020	STM474_1020	bacteriophage lysis protein	0.591785	4.48313	0.808702	1	1.43331	5.11239	0.336203	1	0.144613	4.56093	0.944077	1	-2.38972	3.8206	0.346472	1	-2.91001	3.50209	0.33754	1	0.650906	4.50281	0.759603	1
STM474_2774	yfih	UPF0124 protein yfiH	-2.57803	4.94024	0.195935	1	-2.12039	5.08484	0.155155	1	-0.655513	5.7505	0.53352	1	-2.36641	5.37566	0.0860183	0.842281	-0.301092	5.71117	0.866819	1	-1.78135	5.06615	0.288008	1
STM474_1329	STM474_1329	putative fructosamine kinase	-4.51136	4.57632	0.114234	1	-0.145407	5.50757	0.892846	1	-0.891878	5.45838	0.471475	1	-2.36189	5.1708	0.136512	0.909242	-3.35373	4.79108	0.195958	1	-2.02658	4.81652	0.32325	1
STM474_3502	sspA	stringent starvation protein A	-0.150044	6.10286	0.887751	1	0.11638	6.3071	0.870993	1	0.16495	6.58941	0.807089	1	-2.35986	5.84116	0.0310951	0.669981	-0.0809086	6.27754	0.955063	1	0.601678	6.49214	0.443772	1
STM474_4107	wecG	putative UDP-N-acetyl-D-mannosaminuronic acid transferase	-0.578191	6.5065	0.509149	1	-0.53646	6.59556	0.375627	1	0.529864	7.38393	0.282429	1	-2.35587	6.43223	0.00199524	0.123101	-5.58067	5.94183	0.0171339	0.738345	-0.331618	6.5969	0.668255	1
STM474_0267	yafC	putative transcriptional regulator	-0.580788	5.35227	0.715845	1	-0.100059	5.63536	0.914693	1	0.547199	6.23968	0.543961	1	-2.34587	5.28006	0.112116	0.878479	-1.26392	5.25961	0.630364	1	-0.230038	5.48473	0.856107	1
STM474_1021	STM474_1021	Gifsy-2 prophage protein	-0.910218	5.01929	0.647196	1	-1.07027	5.03639	0.439229	1	-1.837	5.08815	0.250694	1	-2.33755	5.06937	0.189677	0.963192	-2.06609	4.85801	0.475002	1	-1.26246	4.89541	0.484817	1
STM474_0705	nagB	glucosamine-6-phosphate deaminase	-3.3092	2.1489	0.38162	1	2.12949	4.43528	0.315136	1	2.24873	4.78934	0.264336	1	-2.33564	2.63985	0.424213	1	-1.23609	2.63777	0.749681	1	1.78619	4.06616	0.543269	1
STM474_3891	rfaI	lipopolysaccharide-alpha-1	2.89895	16.0251	2.81e-13	1.64e-10	2.25659	15.5487	2.59e-12	1.22e-09	-0.0833905	14.2336	0.785871	1	-2.31998	13.6169	8.05e-07	0.000150982	3.10246	16.3474	1.15e-10	1.14e-07	3.13128	16.22	4.75e-14	5.54e-11
STM474_2936	STM474_2936	hypothetical protein	-10.6165	3.38728	0.0284312	1	-2.23886	3.72121	0.42518	1	-2.30981	3.96584	0.340364	1	-2.31792	4.03816	0.348497	1	-10.5383	3.53259	0.0398861	0.77	-1.80475	3.7304	0.535009	1
STM474_3858	mtlD	mannitol-1-phosphate 5-dehydrogenase	0.879747	6.82926	0.272429	1	-0.241783	6.28169	0.749306	1	0.313865	6.8193	0.633505	1	-2.29488	6.00059	0.0181524	0.528676	-0.819494	6.11456	0.628366	1	0.636584	6.65639	0.40132	1
STM474_0813	hutG	formimidoylglutamase	-2.07271	4.56355	0.445266	1	-0.703039	5.01351	0.610813	1	-0.374181	5.40369	0.767145	1	-2.27381	4.92869	0.238536	0.993234	-0.202013	5.29481	0.939613	1	-0.0668127	5.20376	0.967534	1
STM474_2013	fliR	flagellar biosynthesis protein FliR	1.14041	8.60279	0.00475817	0.593615	0.0174176	8.00519	0.964025	1	-0.195769	8.1585	0.580519	1	-2.26769	7.60417	2.02e-05	0.00270496	0.782588	8.50779	0.143664	1	-0.00482239	7.90449	0.992489	1
STM474_2539	ptsJ	putative regulatory protein	-0.48787	5.85139	0.691638	1	-1.11203	5.6958	0.238945	1	-0.514873	6.16861	0.552412	1	-2.26635	5.75451	0.0492783	0.754404	-1.09417	5.77214	0.540909	1	-0.901936	5.68351	0.620831	1
STM474_1656	ydbL	putative secreted protein	0.114788	6.17895	0.916472	1	-1.0329	5.76786	0.271328	1	0.236719	6.57209	0.759476	1	-2.2626	5.80182	0.0447953	0.75024	1.13872	6.93921	0.281447	1	-0.852556	5.74797	0.478231	1
STM474_0651	crcB	camphor resistance protein CrcB	0.0193986	4.40821	0.996336	1	0.0281917	4.4827	0.991912	1	-1.15231	4.26634	0.666701	1	-2.25221	4.08235	0.34889	1	-3.80097	3.65914	0.276671	1	1.44633	5.27143	0.322221	1
STM474_1449	ydhJ	putative multidrug resistance efflux pump	-1.39689	4.91181	0.521782	1	-0.130322	5.45184	0.90099	1	0.0725455	5.80861	0.944166	1	-2.2456	5.12785	0.152919	0.918318	-0.500485	5.3584	0.847666	1	-0.246129	5.31154	0.859582	1
STM474_0938	STM474_0938	putative cytoplasmic protein	-0.689124	5.60779	0.612235	1	-0.544167	5.73645	0.547181	1	-1.1307	5.78313	0.368404	1	-2.24111	5.59532	0.0691217	0.814261	-1.68872	5.44545	0.511581	1	-2.22738	5.17971	0.183079	1
STM474_3102	rumA	23S rRNA 5-methyluridine methyltransferase	-0.8148	6.76652	0.284769	1	0.0457321	7.21202	0.925864	1	-0.316975	7.29625	0.549701	1	-2.22578	6.8044	0.00126599	0.0872972	-13.2957	6.26147	7.9e-07	0.00022876	-0.894919	6.72423	0.571963	1
STM474_1939	yecP	putative enzyme	-1.7785	5.09878	0.329754	1	-1.16905	5.33023	0.311301	1	-1.83361	5.41361	0.169425	1	-2.21887	5.41456	0.175975	0.937104	-2.34697	5.13182	0.386283	1	-4.60464	4.77603	0.0297329	1
STM474_t0780	STM474_t0780		-9.36641	2.19763	0.0755295	1	-9.71085	2.24858	0.0418237	1	-9.69785	2.50624	0.0384032	1	-2.21645	2.83856	0.504561	1	1.3029	4.06128	0.693416	1	0.147434	3.1858	0.963192	1
STM474_2674	yfhb	Uncharacterized protein yfhB	-0.886554	5.62956	0.515229	1	-1.64477	5.47829	0.121782	1	-1.29169	5.82859	0.192719	1	-2.21423	5.69384	0.0495947	0.754404	-8.09919	5.15782	0.00807264	0.560236	-3.38563	5.12644	0.0499831	1
STM474_2398	STM474_2398	putative inner membrane protein	1.5717	3.45816	0.638098	1	0.272273	2.70285	0.934209	1	2.21052	4.28289	0.396926	1	-2.20951	2.20169	0.558915	1	-8.6248	1.73177	0.185718	1	0.163828	2.54929	0.964644	1
STM474_4517	STM474_4517	putative regulatory protein	-0.124998	6.0948	0.909752	1	-0.377584	6.05179	0.629492	1	0.23952	6.60883	0.741982	1	-2.20293	5.84753	0.038405	0.730267	0.12087	6.359	0.9293	1	-1.53145	5.57521	0.212981	1
STM474_3050	STM474_3050	putative cytoplasmic protein	-1.32944	4.11746	0.680853	1	-5.01529	3.74707	0.132623	1	-0.116979	4.89832	0.952376	1	-2.19705	4.31813	0.378568	1	-0.714022	4.46147	0.805467	1	-1.12218	4.17072	0.731188	1
STM474_2871	STM474_2871	hypothetical protein	-0.380721	5.42464	0.802763	1	-0.0323223	5.6571	0.973996	1	-0.983484	5.52187	0.412682	1	-2.18715	5.29571	0.129984	0.904791	-1.9797	5.07446	0.472965	1	-1.21688	5.10915	0.474052	1
STM474_0575	STM474_0575	integrase	0.693705	5.00506	0.715447	1	1.28672	5.46824	0.292773	1	-0.543123	4.70224	0.77649	1	-2.1834	4.31298	0.43961	1	-5.00508	3.8219	0.17084	1	1.16127	5.30072	0.437453	1
STM474_0806	modA	molybdate ABC transporter	-0.169839	5.01497	0.939625	1	-0.231213	5.0579	0.906285	1	-2.71841	4.63352	0.210199	1	-2.17608	4.79293	0.246279	0.993985	-1.09238	4.79779	0.65785	1	0.929187	5.61809	0.428732	1
STM474_1210	ycfQ	putative transcriptional repressor	-0.559021	5.8626	0.642462	1	-1.9884	5.51263	0.0637991	1	-2.94301	5.62188	0.0223144	1	-2.16977	5.81188	0.0459821	0.75024	0.377129	6.45618	0.77099	1	-3.37219	5.23966	0.0484904	1
STM474_1173	flgE	flagellar hook protein FlgE	0.0208958	7.39225	0.972821	1	-0.489961	7.23092	0.347755	1	-0.719011	7.39673	0.174204	1	-2.16311	7.08125	0.000456494	0.0384227	0.377764	7.72411	0.57903	1	-0.114599	7.30658	0.856729	1
STM474_p269	traG	TraG protein	-1.65604	-2.15481	1	1	-1.91789	-2.40561	1	1	-1.91231	-2.13639	1	1	-2.14121	-2.33458	1	1	-1.59565	-1.94099	1	1	-1.79269	-2.35991	1	1
STM474_p263	traL	TraL protein	-1.65605	-2.15481	1	1	-1.91771	-2.40561	1	1	-1.91227	-2.13639	1	1	-2.14102	-2.33458	1	1	-1.59587	-1.94099	1	1	-1.79258	-2.35991	1	1
STM474_t4518	STM474_t4518		-1.65584	-2.15481	1	1	-1.91796	-2.40561	1	1	4.79411	-0.160227	0.339094	1	-2.14083	-2.33458	1	1	1.55709	-1.67923	0.766631	1	-1.79224	-2.35991	1	1
STM474_4013	gyrB	DNA gyrase subunit B	-1.65596	-2.15481	1	1	4.74461	-0.490669	0.366219	1	-1.91207	-2.13639	1	1	-2.14067	-2.33458	1	1	-1.59565	-1.94099	1	1	-1.79234	-2.35991	1	1
STM474_0948	lolA	outer-membrane lipoprotein carrier protein	-1.65603	-2.15481	1	1	-1.91799	-2.40561	1	1	-1.91147	-2.13639	1	1	-2.14063	-2.33458	1	1	-1.5957	-1.94099	1	1	-1.79177	-2.35991	1	1
STM474_0387	hemB	delta-aminolevulinic acid dehydratase	-1.65573	-2.15481	1	1	-1.91767	-2.40561	1	1	-1.9113	-2.13639	1	1	-2.14062	-2.33458	1	1	-1.59528	-1.94099	1	1	-1.79165	-2.35991	1	1
STM474_1831	STM474_1831	hypothetical protein	9.58231	4.05147	0.00893775	0.867706	-1.91778	-2.40561	1	1	2.02198	-1.65389	0.857116	1	-2.14053	-2.33458	1	1	-1.59588	-1.94099	1	1	-1.79195	-2.35991	1	1
STM474_0129	murE	UDP-N-acetylmuramoylalanyl-D-glutamate--2	-1.65589	-2.15481	1	1	-1.9174	-2.40561	1	1	-1.91134	-2.13639	1	1	-2.14052	-2.33458	1	1	-1.59496	-1.94099	1	1	-1.79146	-2.35991	1	1
STM474_0993	STM474_0993	Gifsy-2 prophage protein	-1.65625	-2.15481	1	1	3.02782	-1.5317	0.570385	1	6.20619	1.01865	0.20343	1	-2.14035	-2.33458	1	1	-1.59589	-1.94099	1	1	-1.79177	-2.35991	1	1
STM474_0052	ispH	4-hydroxy-3-methylbut-2-enyl diphosphate reductase	-1.6559	-2.15481	1	1	-1.91722	-2.40561	1	1	7.40545	2.13189	0.123338	1	-2.1403	-2.33458	1	1	-1.59484	-1.94099	1	1	-1.79145	-2.35991	1	1
STM474_3250	yggU	putative cytoplasmic protein	-1.8869	3.33321	0.497459	1	0.885599	4.54844	0.615576	1	0.627395	4.64414	0.733879	1	-2.12358	3.67992	0.376692	1	-1.80022	3.4952	0.598588	1	-10.4111	2.97464	0.0327365	1
STM474_1702	pspB	phage shock protein B	-2.86123	1.63547	0.51319	1	-1.23569	1.98077	0.749299	1	-2.75751	1.95074	0.468359	1	-2.1233	2.10237	0.571612	1	-8.50503	1.62359	0.192593	1	0.697746	2.72491	0.871133	1
STM474_2171	rfbU	mannosyl transferase	2.6871	7.08896	0.00260186	0.404156	1.60792	6.28586	0.0674996	1	-0.0433891	5.50838	0.973226	1	-2.12316	4.90713	0.369383	1	0.758979	5.77068	0.682929	1	2.0913	6.58349	0.0289452	1
STM474_0266	dkgB	2	-0.170364	5.37682	0.923064	1	-0.481241	5.31075	0.695599	1	-0.742479	5.46461	0.538076	1	-2.11834	5.16595	0.175362	0.936748	-6.02414	4.63285	0.0667543	0.865895	-0.397793	5.26203	0.788399	1
STM474_2940	STM474_2940	putative regulatory protein	-3.56594	5.41509	0.0301724	1	-0.39388	6.18297	0.583504	1	0.182228	6.71643	0.784387	1	-2.11392	6.00203	0.0231475	0.59966	-1.35339	5.91446	0.54573	1	0.294763	6.43633	0.74319	1
STM474_1716	rnb	exoribonuclease II	0.996243	5.64872	0.472923	1	-0.293488	5.00212	0.840657	1	-2.51756	4.63376	0.21532	1	-2.10159	4.77909	0.277316	1	-5.45585	4.25607	0.11445	0.96974	0.312404	5.22207	0.837925	1
STM474_t2322	STM474_t2322		-5.33764	-0.993699	0.437987	1	-5.67859	-1.08628	0.340198	1	-5.66687	-0.822394	0.328806	1	-2.09814	-0.694399	0.608496	1	-0.930533	-0.531845	0.907067	1	1.88581	0.47489	0.669559	1
STM474_0435	nrdR	transcriptional regulator NrdR	0.393849	1.37627	0.933851	1	-7.65237	0.381125	0.167177	1	-0.745435	1.20677	0.82024	1	-2.09753	0.923539	0.551919	1	-7.23011	0.533919	0.286492	1	-2.21796	0.525726	0.602265	1
STM474_2921	STM474_2921	tricarboxylic transport	-2.14077	4.41619	0.374708	1	-1.67816	4.58153	0.461027	1	-0.259643	5.31909	0.842926	1	-2.08093	4.82845	0.302223	1	-2.51204	4.49784	0.412698	1	0.133108	5.16578	0.931429	1
STM474_1848	sdaA	L-serine ammonia-lyase	0.167438	5.76335	0.909809	1	-1.46244	5.19804	0.25933	1	-1.49584	5.44612	0.223579	1	-2.07422	5.39301	0.119376	0.887316	-3.67685	4.93552	0.175273	1	-0.742613	5.34166	0.61768	1
STM474_0526	ybbO	short chain dehydrogenase	0.262301	5.73246	0.867468	1	0.219893	5.78172	0.795494	1	-0.0729709	5.88881	0.93923	1	-2.0727	5.312	0.134965	0.904791	-1.19321	5.26445	0.598478	1	-0.992699	5.16987	0.522028	1
STM474_p1092	STM474_p1092	putative cytoplasmic protein	-0.520115	5.46578	0.727259	1	0.181799	5.86622	0.838932	1	-1.23689	5.54164	0.308391	1	-2.07177	5.41683	0.225476	0.982579	-3.80192	4.94997	0.192035	1	0.303077	5.85061	0.832128	1
STM474_p247	STM474_p247	hypothetical protein	-1.89628	6.35583	0.0737368	1	-1.24843	6.5912	0.0897671	1	-0.833863	6.9831	0.224244	1	-2.06552	6.72828	0.00472908	0.228605	-2.11709	6.45396	0.159109	1	-1.42624	6.45763	0.0969591	1
STM474_2296	fruK	1-phosphofructokinase	-4.87696	4.79387	0.0412154	1	-2.00957	5.13313	0.141191	1	-3.83104	5.16857	0.019357	1	-2.05801	5.45728	0.13456	0.904791	-4.76923	4.94002	0.0864938	0.915527	-1.52711	5.1615	0.345971	1
STM474_4649	STM474_4649	hypothetical protein	-8.6445	1.53154	0.157132	1	-0.334509	2.35721	0.920839	1	-4.67024	1.87664	0.238744	1	-2.05445	2.17253	0.525052	1	3.03226	4.7364	0.410462	1	-0.548617	2.17154	0.900514	1
STM474_1026	STM474_1026	ATP-binding sugar transporter-like protein	-1.58378	4.66752	0.503705	1	-0.995738	4.90681	0.526988	1	-4.36699	4.64758	0.0466224	1	-2.04141	4.96821	0.257954	0.996794	-11.4221	4.40112	0.0138583	0.685649	-3.50808	4.36636	0.175135	1
STM474_1962	STM474_1962	pseudogene	-4.55916	3.1222	0.255664	1	-1.14268	3.65192	0.702297	1	-0.921589	3.97983	0.746308	1	-2.0414	3.76088	0.493821	1	0.167401	4.26222	0.965951	1	-1.44153	3.46963	0.687679	1
STM474_0624	ybdM	putative transcriptional regulator	1.3857	6.56514	0.115708	1	-0.755084	5.45961	0.491434	1	-0.556357	5.79309	0.590068	1	-2.03208	5.4389	0.163204	0.920589	-6.60211	4.88035	0.040447	0.77	-1.95827	5.03715	0.250548	1
STM474_1912	yebE	putative inner membrane protein	-4.337	3.08546	0.172669	1	-0.841046	3.7071	0.746539	1	1.0099	4.90824	0.555566	1	-2.02186	3.71772	0.453726	1	0.324915	4.30849	0.919898	1	0.392445	4.19333	0.877898	1
STM474_2686	rnc	ribonuclease III	-7.74053	0.737551	0.215031	1	-8.08462	0.753298	0.141356	1	-8.07185	1.01261	0.130869	1	-2.01879	1.33056	0.590552	1	-7.66221	0.888779	0.24775	1	-7.92758	0.671838	0.192704	1
STM474_p1033	traL	conjugal transfer pilus assembly protein TraL	-2.95398	4.87812	0.207734	1	-1.65019	5.17011	0.258551	1	-1.90619	5.36927	0.182684	1	-2.01645	5.42367	0.155041	0.918318	-4.749	4.89944	0.120211	0.972652	-3.11432	4.85119	0.121311	1
STM474_2140	pduU	putative propanediol utilization protein PduU	-0.520159	1.95419	0.890586	1	1.03974	2.8288	0.68766	1	1.13097	3.14603	0.682103	1	-2.0136	1.9087	0.481809	1	-3.68026	1.51224	0.33997	1	-8.5605	1.2232	0.101957	1
STM474_0805	STM474_0805	hypothetical protein	-3.5319	3.32182	0.312944	1	-2.16937	3.55048	0.388469	1	-0.362779	4.34344	0.866965	1	-2.00993	3.91061	0.410027	1	-0.318751	4.18033	0.925357	1	0.745324	4.59449	0.721978	1
STM474_p1099	pefB	fimbrial regulator	-1.99992	4.44102	0.416679	1	-1.57284	4.60515	0.378634	1	-0.925572	5.05285	0.563522	1	-1.99879	4.84268	0.27618	1	-11.2854	4.26799	0.0143261	0.685649	-0.553983	4.84722	0.813363	1
STM474_1170	flgB	flagellar basal body rod protein FlgB	1.43399	6.29656	0.395548	1	0.949256	6.03349	0.545456	1	-0.222642	5.63432	0.90114	1	-1.99859	5.14388	0.382341	1	2.80993	7.55041	0.0783944	0.899797	1.13636	6.05993	0.501881	1
STM474_1450	ydhI	putative inner membrane protein	-1.20503	4.35063	0.624129	1	0.0677385	4.93087	0.967811	1	-0.461663	4.94207	0.807432	1	-1.9951	4.55496	0.358338	1	-2.91578	4.15868	0.323259	1	0.830762	5.29043	0.596885	1
STM474_2567	eutN	putative detox protein	-1.6719	4.52585	0.541758	1	-3.14141	4.35747	0.186754	1	-0.45053	5.24773	0.741759	1	-1.98351	4.85932	0.293237	1	0.287618	5.41832	0.912182	1	-6.29218	4.13938	0.051056	1
STM474_1515	rspA	putative dehydratase	-1.3826	6.26957	0.199064	1	-1.20918	6.39137	0.115752	1	-0.730647	6.80978	0.276875	1	-1.9797	6.53396	0.0106736	0.392828	-2.06144	6.25372	0.209684	1	-3.22089	5.93839	0.0144356	0.832594
STM474_1176	flgH	flagellar basal body L-ring protein	-0.20207	6.58431	0.80897	1	-0.129164	6.69145	0.822711	1	-0.89941	6.63102	0.21779	1	-1.97611	6.41683	0.00848713	0.331635	-0.841524	6.46385	0.501734	1	-2.94658	5.84261	0.00782397	0.649949
STM474_1604	ydcZ	putative inner membrane protein	1.00055	5.08147	0.603483	1	-1.35964	4.04876	0.559578	1	-2.30642	4.09792	0.353242	1	-1.9509	4.23816	0.393491	1	-10.6705	3.66221	0.0339201	0.769781	-3.52513	3.62045	0.311802	1
STM474_1937	yecN	putative inner membrane protein	2.26389	4.66698	0.405689	1	-0.453918	3.01757	0.884656	1	0.801641	3.92636	0.773156	1	-1.94588	2.90214	0.550441	1	-6.14382	2.37152	0.241431	1	1.96915	4.40243	0.477837	1
STM474_0853	glnQ	glutamine ABC transporter ATP-binding protein	1.17572	4.51788	0.650765	1	-0.739204	3.57499	0.759104	1	-0.674352	3.85595	0.772199	1	-1.93684	3.56832	0.456654	1	2.49619	5.68106	0.200348	1	-10.2526	2.82415	0.0396309	1
STM474_4104	wzxE	O-antigen translocase	1.31818	5.43676	0.398715	1	1.20286	5.42849	0.266968	1	2.50381	6.69855	0.000250576	0.0981631	-1.93553	4.3809	0.376617	1	-10.8072	3.79903	0.0266833	0.754005	1.07714	5.25216	0.463613	1
STM474_0985	ompF	outer membrane protein F precursor	-0.928808	5.78655	0.466929	1	-0.532027	6.00711	0.561496	1	-0.597173	6.23736	0.484186	1	-1.93179	5.91975	0.0614504	0.80262	-1.40084	5.7835	0.463402	1	-1.3166	5.65478	0.2796	1
STM474_1370	ydiI	esterase YdiI	-0.942808	4.57555	0.675374	1	-1.07911	4.60027	0.560396	1	-1.26819	4.79927	0.584464	1	-1.92794	4.71157	0.44215	1	-11.1402	4.12432	0.018994	0.754005	-4.64947	4.01888	0.148498	1
STM474_1027	STM474_1027	minor tail protein	-2.88892	5.22982	0.127302	1	-2.78391	5.31272	0.0277189	1	-1.44523	5.82421	0.165982	1	-1.91208	5.79056	0.22251	0.977837	-3.48101	5.31385	0.204824	1	-3.30183	5.17568	0.132378	1
STM474_2002	fliG	flagellar motor switch protein G	1.4603	7.14231	0.0283123	1	0.438667	6.54489	0.470705	1	-0.440581	6.36276	0.553472	1	-1.90623	5.98628	0.0404683	0.75024	0.612252	6.71538	0.590064	1	-0.352108	6.05452	0.708634	1
STM474_0094	ksgA	dimethyladenosine transferase	0.10735	4.50794	0.969742	1	-2.75917	3.7304	0.254059	1	-1.19318	4.30839	0.61346	1	-1.90547	4.20252	0.4161	1	-10.6223	3.61741	0.0310609	0.762655	-2.62634	3.66369	0.375857	1
STM474_0614	fepB	iron-enterobactin transporter periplasmic binding protein	-9.82567	2.63398	0.0994539	1	-2.32374	2.94232	0.471387	1	-1.07657	3.48764	0.720993	1	-1.90255	3.34683	0.528346	1	-3.91759	2.86324	0.355425	1	0.918063	4.08679	0.762037	1
STM474_4558	hfq	RNA-binding protein Hfq	-2.40605	4.36738	0.41241	1	-0.923023	4.79484	0.571295	1	-1.50637	4.87637	0.393452	1	-1.89204	4.86191	0.435137	1	-8.11064	4.2701	0.0377289	0.77	-0.139304	5.03517	0.935175	1
STM474_0760	sucB	dihydrolipoamide succinyltransferase	-8.59492	1.48247	0.100751	1	0.15942	2.53771	0.963773	1	0.447731	2.94666	0.890279	1	-1.88475	2.15455	0.573687	1	1.8717	3.71682	0.612791	1	-8.78424	1.43314	0.0966906	1
STM474_2865	STM474_2865	hypothetical protein	-1.37588	6.60256	0.134362	1	-0.791323	6.86216	0.193544	1	-0.622349	7.18285	0.292519	1	-1.88354	6.88558	0.00548534	0.247315	-3.35941	6.40947	0.0188221	0.754005	-1.70683	6.50745	0.0574399	1
STM474_3546	yhdG	tRNA-dihydrouridine synthase B	-2.11218	7.06515	0.00385238	0.544003	-0.634636	7.55421	0.168668	1	-1.54728	7.51853	0.00257017	0.505787	-1.87859	7.51941	0.000332242	0.0308215	-3.50516	7.02909	0.00158943	0.220122	-1.94013	7.08728	0.00271099	0.28755
STM474_1228	phoQ	sensor protein PhoQ	0.417062	5.47736	0.774405	1	0.875428	5.82739	0.308411	1	0.125303	5.64691	0.909483	1	-1.87522	5.01047	0.399722	1	1.02057	5.99263	0.530642	1	-0.0656392	5.2104	0.964994	1
STM474_1307	argD	bifunctional succinylornithine transaminase/acetylornithine transaminase	-1.66019	5.68289	0.27011	1	-1.51733	5.78964	0.112344	1	-1.31535	6.10117	0.18201	1	-1.86148	6.04241	0.0544845	0.772042	-3.45622	5.55611	0.124617	0.988023	0.149349	6.35091	0.876253	1
STM474_3301	STM474_3301	hypothetical protein	1.16247	4.84521	0.560249	1	0.238982	4.35023	0.902208	1	-3.73544	3.60109	0.214812	1	-1.85415	3.91778	0.437385	1	1.04493	4.90664	0.719754	1	0.669714	4.50577	0.761545	1
STM474_3509	degS	serine endoprotease	-5.04312	4.40961	0.0692743	1	-0.913359	5.04501	0.495364	1	-1.10108	5.23974	0.422993	1	-1.85406	5.1175	0.228441	0.984523	0.0266256	5.51241	0.990617	1	-0.624919	5.06431	0.696843	1
STM474_2438	STM474_2438	putative transketolase	-0.106155	5.82051	0.933423	1	-0.11201	5.88962	0.893615	1	-0.277385	6.06939	0.750121	1	-1.85389	5.63292	0.128683	0.904791	0.193712	6.11391	0.912836	1	-1.52098	5.29346	0.303169	1
STM474_2956	gshA	glutamate--cysteine ligase	0.525157	4.98847	0.780108	1	-2.05674	4.09179	0.367436	1	-1.05323	4.60286	0.62096	1	-1.85218	4.46525	0.382634	1	-6.5597	3.87932	0.0828504	0.915527	-0.598161	4.42049	0.784397	1
STM474_0602	ybdJ	putative inner membrane protein	-5.57687	1.52061	0.184114	1	1.14394	3.14187	0.64784	1	-4.62366	1.84016	0.173972	1	-1.84734	2.17807	0.508216	1	-0.947107	2.18665	0.794511	1	-2.90173	1.61405	0.444286	1
STM474_0685	gltJ	glutamate/aspartate transport system permease protein GltJ	-2.23642	5.12817	0.222594	1	-0.821219	5.56643	0.401562	1	-1.03758	5.74885	0.347785	1	-1.84205	5.6093	0.131485	0.904791	-0.331808	5.83237	0.852556	1	-1.19572	5.35741	0.384089	1
STM474_4519	yjdC	putative transcriptional regulator	-1.09697	6.57902	0.183151	1	-0.918965	6.71054	0.10642	1	-0.0347572	7.33683	0.943629	1	-1.84042	6.78863	0.0076644	0.307166	-2.85071	6.35621	0.115676	0.96974	-0.0713285	6.97485	0.908373	1
STM474_1325	ydjN	kinase/transporter-like protein	0.405113	5.9485	0.740281	1	-0.223997	5.69754	0.798967	1	-0.0418075	6.04085	0.962429	1	-1.84032	5.4963	0.141821	0.918318	-1.7698	5.24972	0.501191	1	-1.68432	5.11067	0.311271	1
STM474_2252	yehY	putative ABC-type proline/glycine betaine transport system permease component	0.179025	6.84979	0.808221	1	-0.526933	6.59103	0.43113	1	-1.05437	6.65495	0.117307	1	-1.83929	6.522	0.0722589	0.814261	-0.319438	6.74888	0.773504	1	-2.51961	5.97852	0.0184333	0.886891
STM474_0761	sucC	succinyl-CoA synthetase subunit beta	-8.46494	1.35547	0.0977784	1	0.332852	2.49974	0.907134	1	1.25032	3.32068	0.608516	1	-1.83815	2.0292	0.575726	1	-2.24856	1.74405	0.534049	1	-1.95414	1.60929	0.590349	1
STM474_p1006	STM474_p1006	plasmid maintenance protein	-2.52322	4.5702	0.355494	1	-0.564588	5.14986	0.674248	1	-2.80977	4.85736	0.115133	1	-1.83646	5.09623	0.275088	1	-0.42772	5.27678	0.840123	1	-0.0289458	5.29869	0.984269	1
STM474_3162	ygeA	putative racemase	1.09974	6.7986	0.140826	1	-0.4889	5.99694	0.549749	1	0.222681	6.59266	0.743852	1	-1.83486	5.91283	0.0579703	0.785715	-2.59044	5.51536	0.300605	1	-0.244841	6.01368	0.79824	1
STM474_1184	STM474_1184	putative inner membrane lipoprotein	1.18607	7.43254	0.049194	1	-0.194897	6.70115	0.749518	1	-0.142879	6.98218	0.812445	1	-1.81589	6.49161	0.0180743	0.528676	-0.544643	6.61841	0.66657	1	-0.877116	6.33884	0.334934	1
STM474_0734	ybgJ	putative carboxylase	-0.243871	4.46962	0.914456	1	0.352431	4.84196	0.824914	1	0.39942	5.12498	0.785092	1	-1.80879	4.35549	0.423263	1	-10.7544	3.74734	0.0281389	0.754005	-1.12199	4.11686	0.704861	1
STM474_0704	nagA	N-acetylglucosamine-6-phosphate deacetylase	-1.61771	4.60572	0.487067	1	-2.50438	4.50351	0.19732	1	-0.443224	5.31813	0.734974	1	-1.79029	4.9679	0.316459	1	-0.111568	5.28116	0.960502	1	-0.0913133	5.13275	0.956088	1
STM474_1068	mgsA	methylglyoxal synthase	0.86542	3.37631	0.829573	1	-0.732387	2.65142	0.814677	1	-2.39519	2.49956	0.522337	1	-1.78404	2.67685	0.627549	1	2.42221	4.6739	0.432194	1	-2.61896	2.11666	0.505533	1
STM474_1545	hypC	hydrogenase assembly chaperone HypC/HupF	-0.696087	5.2724	0.666625	1	-1.09153	5.2057	0.434498	1	-1.43479	5.36196	0.2834	1	-1.77028	5.35599	0.188496	0.963192	-5.74326	4.75479	0.0470663	0.793647	-8.27496	4.57334	0.0052425	0.52057
STM474_1308	astA	arginine succinyltransferase	-0.52289	5.24821	0.799295	1	-1.45598	5.00682	0.307314	1	-2.54947	5.04383	0.155148	1	-1.76846	5.26352	0.215367	0.977837	-4.31516	4.70573	0.15775	1	-0.495856	5.24685	0.737021	1
STM474_3143	ppdC	Prepilin peptidase dependent protein C	0.259121	5.0902	0.884676	1	-1.96804	4.36043	0.319922	1	0.485269	5.54597	0.672606	1	-1.76497	4.73628	0.37709	1	0.50625	5.37071	0.811285	1	-0.810813	4.59032	0.73157	1
STM474_2601	upp	uracil phosphoribosyltransferase	0.742834	4.2078	0.812582	1	-1.54228	3.29258	0.634613	1	-0.237464	4.00594	0.92536	1	-1.75843	3.57033	0.577932	1	0.510048	4.21011	0.867142	1	-0.818755	3.4387	0.781806	1
STM474_1015	STM474_1015	putative bacteriophage protein	-0.146132	3.30049	0.961912	1	-0.0779903	3.39953	0.975566	1	1.72953	4.79167	0.425008	1	-1.75546	3.15179	0.489558	1	-9.52294	2.55894	0.0623278	0.855207	-6.37165	2.39456	0.10435	1
STM474_3708	STM474_3708	gluconate kinase 1	0.206081	4.52893	0.931405	1	-1.7285	3.88162	0.479952	1	-0.171787	4.66865	0.926754	1	-1.75356	4.20739	0.442383	1	-10.5908	3.58913	0.034126	0.769781	-2.50044	3.64604	0.375547	1
STM474_3651	dam	DNA adenine methylase	-0.847129	6.08624	0.422274	1	-0.83231	6.16389	0.327423	1	-0.923855	6.38814	0.216667	1	-1.75135	6.2308	0.0297441	0.664143	-6.76168	5.60751	0.0115579	0.629091	-0.796233	6.09023	0.466745	1
STM474_3973	emrD	multidrug resistance protein D	-0.645092	7.37741	0.263046	1	-0.443661	7.53213	0.285663	1	-0.0688798	7.95963	0.858921	1	-1.75132	7.44764	0.000294493	0.0281812	-0.934594	7.41318	0.282666	1	-0.198789	7.55226	0.683623	1
STM474_1100	hpaA	4-hydroxyphenylacetate catabolism	-8.31065	4.13801	0.0200661	1	-1.43261	4.65099	0.436376	1	-1.23413	4.96381	0.45029	1	-1.74737	4.90581	0.333665	1	-8.11973	4.28173	0.032372	0.766493	-11.5754	4.11736	0.00658894	0.592058
STM474_0746	STM474_0746	putative ABC-type polysaccharide/polyol phosphate transport system ATPase component	-0.497	4.89508	0.841105	1	-1.4146	4.65379	0.405909	1	-1.141	4.99003	0.491105	1	-1.74729	4.9037	0.339563	1	0.875124	5.76247	0.624325	1	-1.46749	4.55831	0.522596	1
STM474_1257	STM474_1257	putative inner membrane transport protein	-1.07133	5.73905	0.525211	1	0.157445	6.32802	0.838728	1	-1.52793	5.93534	0.136064	1	-1.74311	5.96051	0.0862155	0.842281	0.100895	6.36859	0.943531	1	-1.08315	5.72566	0.412833	1
STM474_4021	trmE	tRNA modification GTPase TrmE	1.26542	3.72855	0.720141	1	-1.27604	2.56313	0.683698	1	-0.238134	3.19377	0.93823	1	-1.74281	2.77173	0.589889	1	2.74802	5.04028	0.34188	1	2.321	4.51055	0.382848	1
STM474_3944	STM474_3944	putative PTS system protein	-1.80498	7.33802	0.00695804	0.720544	-0.668947	7.75099	0.119152	1	-1.27235	7.8039	0.0304776	1	-1.73827	7.76093	0.000751646	0.055944	-1.64838	7.5157	0.0498013	0.815196	-2.08724	7.26793	0.00253474	0.281658
STM474_0888	yliJ	glutathione s-transferase family protein	-1.08557	4.93942	0.630782	1	-1.23477	4.96358	0.493217	1	-0.0822175	5.6669	0.944165	1	-1.73341	5.16572	0.267449	1	-0.397631	5.33744	0.868919	1	-2.38068	4.62819	0.357194	1
STM474_1072	yccW	putative SAM-dependent methyltransferase	-5.39532	4.07563	0.0697293	1	-0.320712	4.95136	0.833088	1	-0.157465	5.28254	0.912395	1	-1.72959	4.81801	0.403504	1	-3.47761	4.30807	0.257887	1	-0.549208	4.77548	0.796729	1
STM474_1958	flhD	transcriptional activator FlhD	0.00952701	5.89677	0.99428	1	-0.158938	5.88721	0.843899	1	-0.964596	5.81916	0.324366	1	-1.72443	5.68161	0.131028	0.904791	0.946639	6.58141	0.427515	1	-0.52164	5.6396	0.653246	1
STM474_0478	cof	HMP-PP phosphatase	-7.28019	4.94871	0.0044669	0.578215	-1.47535	5.45019	0.205206	1	-0.842231	5.90252	0.477502	1	-1.72368	5.72271	0.152816	0.918318	0.0358767	6.09322	0.982592	1	0.0605963	5.9549	0.959672	1
STM474_2744	STM474_2744	Putative bacteriophage protein	-6.90422	0.0613078	0.275462	1	1.58753	1.79775	0.646047	1	2.884	3.07579	0.432861	1	-1.72348	0.63027	0.668647	1	-6.82578	0.218175	0.319957	1	1.7828	1.84234	0.671678	1
STM474_1913	yebF	protein YebF	-0.568077	3.71872	0.858487	1	-1.28389	3.5407	0.66859	1	-0.53529	4.0558	0.848705	1	-1.71785	3.75867	0.473186	1	-10.1347	3.14164	0.0459653	0.793647	1.05585	4.57566	0.689418	1
STM474_2542	yfeL	putative membrane carboxypeptidase	1.4695	5.68697	0.296832	1	-0.059389	4.81984	0.971329	1	-0.467654	4.89189	0.786334	1	-1.71044	4.56921	0.419796	1	-0.626544	4.64442	0.811889	1	0.0901025	4.8154	0.963471	1
STM474_2325	STM474_2325	virulence protein	-0.0831793	5.2806	0.959267	1	-0.677215	5.09502	0.603631	1	-1.3733	5.12316	0.390351	1	-1.70803	5.1144	0.420473	1	-5.04159	4.51716	0.119566	0.971673	-1.54677	4.73475	0.420982	1
STM474_3320	STM474_3320	hypothetical protein	-3.50843	4.10038	0.257011	1	-2.37181	4.29882	0.365233	1	-3.54233	4.42021	0.120411	1	-1.7069	4.76127	0.444773	1	-5.84751	4.14941	0.108831	0.952821	-5.37016	4.00168	0.115407	1
STM474_2823	STM474_2823	phage tail fiber-like protein	-2.08666	3.66466	0.517356	1	0.520333	4.69928	0.76528	1	0.386451	4.8795	0.815593	1	-1.70528	4.14099	0.45127	1	-0.680999	4.19425	0.832322	1	-2.13436	3.63565	0.510253	1
STM474_1096	hpcD	5-carboxymethyl-2-hydroxymuconate delta-isomerase	-0.466476	2.4221	0.88274	1	0.682591	3.05926	0.833532	1	1.10344	3.58679	0.655652	1	-1.70065	2.42491	0.614987	1	2.3455	4.33617	0.406546	1	1.85758	3.77783	0.511246	1
STM474_1993	fliS	flagellar protein FliS	1.59421	4.21054	0.552104	1	1.68169	4.34681	0.549639	1	0.317962	3.71143	0.907	1	-1.69864	3.02169	0.534624	1	-9.37041	2.42021	0.0866195	0.915527	-0.309924	3.05144	0.933469	1
STM474_3897	kdtA	3-deoxy-D-manno-octulosonic-acid transferase	-6.78861	-0.0267273	0.285087	1	-7.13214	-0.04641	0.200814	1	-3.74184	0.285338	0.361116	1	-1.69634	0.538763	0.665364	1	-6.71015	0.131082	0.332318	1	-6.97498	-0.114978	0.260949	1
STM474_1161	grxB	glutaredoxin 2	-0.47144	5.08567	0.809093	1	0.193961	5.47254	0.854076	1	-0.415072	5.43759	0.749551	1	-1.69416	5.09753	0.272776	1	-0.0621041	5.41208	0.978716	1	-2.08383	4.59262	0.314033	1
STM474_3895	rfaG	glucosyltransferase I	2.64162	10.9097	8.89e-13	4.6e-10	1.86717	10.3437	1.58e-10	5.3e-08	0.275615	9.52837	0.35169	1	-1.68771	8.85316	0.000159476	0.016995	2.7846	11.1752	5.29e-10	4.1e-07	2.4519	10.7343	2.63e-10	1.12e-07
STM474_0637	rnk	nucleoside diphosphate kinase regulator	-3.19033	3.5002	0.288437	1	-0.317626	4.25439	0.879199	1	-0.367153	4.48972	0.862797	1	-1.68079	4.13328	0.496578	1	-0.100484	4.42587	0.975876	1	1.72951	5.4108	0.256075	1
STM474_1534	yneJ	putative transcriptional regulator	-0.457832	4.73291	0.85938	1	-2.0077	4.33764	0.312897	1	-0.475664	5.05266	0.758802	1	-1.68049	4.74102	0.384383	1	-11.1142	4.09906	0.0193776	0.754005	-1.17527	4.45974	0.670203	1
STM474_t2099	STM474_t2099		-0.684445	4.52368	0.840692	1	-3.29542	4.03705	0.27871	1	-1.20261	4.67295	0.693048	1	-1.67985	4.62026	0.530406	1	-10.9955	3.97987	0.0689039	0.865895	-11.2829	3.82505	0.0471267	1
STM474_2500	STM474_2500	hypothetical protein	0.35592	3.41913	0.915938	1	-9.80857	2.32237	0.0287341	1	-1.82254	2.92826	0.48181	1	-1.67974	3.02964	0.519947	1	-9.38642	2.42473	0.0665377	0.865895	0.123523	3.28212	0.972665	1
STM474_1304	STM474_1304	putative periplasmic protein	2.16727	4.21316	0.547265	1	0.906182	3.36421	0.754258	1	-2.26483	2.41505	0.503906	1	-1.6741	2.59518	0.650439	1	1.80294	4.06695	0.608665	1	-9.18937	1.81345	0.125496	1
STM474_1560	STM474_1560	putative translation initiation inhibitor	1.33526	5.08866	0.463258	1	1.37408	5.18945	0.274327	1	0.357472	4.79454	0.838584	1	-1.67325	4.08097	0.470947	1	-1.70489	3.81888	0.61916	1	1.19351	4.96913	0.493437	1
STM474_1738	trph	Protein trpH	-1.66925	3.76084	0.562464	1	-0.423936	4.2324	0.835662	1	-4.36523	3.76065	0.107565	1	-1.67202	4.1571	0.466836	1	-10.5253	3.52157	0.0344814	0.769781	-0.412402	4.15473	0.864599	1
STM474_3291	STM474_3291	molybdenum ABC transporter	-1.3288	5.10181	0.461678	1	0.0482342	5.71139	0.958083	1	0.597	6.27199	0.5039	1	-1.67087	5.41726	0.257384	0.996337	-11.7905	4.76651	0.00532946	0.48634	-0.208462	5.49957	0.868321	1
STM474_2125	pduC	propanediol utilization dehydratase	-0.724721	6.33553	0.457901	1	-0.320117	6.57352	0.594727	1	-0.0488467	6.95712	0.931168	1	-1.67029	6.45468	0.0247025	0.616443	-0.453334	6.58528	0.809188	1	-1.24313	6.14662	0.189305	1
STM474_2463	dedD	DedD protein	0.315665	4.86615	0.880073	1	-1.09079	4.32937	0.608036	1	-0.940763	4.63525	0.62131	1	-1.66862	4.50141	0.440577	1	1.06357	5.46645	0.611344	1	-1.05918	4.26053	0.665209	1
STM474_0828	moaB	molybdenum cofactor biosynthesis protein B	-5.41873	3.70474	0.0784583	1	0.550063	5.02596	0.684071	1	0.66041	5.34898	0.608162	1	-1.66652	4.45831	0.494347	1	-0.916436	4.41573	0.768705	1	1.55568	5.61121	0.189057	1
STM474_2251	yehX	ABC transporter ATP-binding protein	-0.504555	4.97181	0.789075	1	0.392637	5.48064	0.701823	1	-1.07335	5.09173	0.479647	1	-1.66467	5.00353	0.335986	1	-2.12953	4.64646	0.470937	1	-4.70651	4.24739	0.0791139	1
STM474_1734	yciK	short chain dehydrogenase	-0.385952	3.72866	0.894939	1	1.39112	4.82561	0.392966	1	-0.630395	3.95526	0.787117	1	-1.6635	3.71114	0.51464	1	0.48938	4.30761	0.880623	1	-3.9993	2.98834	0.226809	1
STM474_1363	aroD	3-dehydroquinate dehydratase	0.0213106	3.84699	0.996868	1	1.21227	4.62807	0.601791	1	0.647398	4.51883	0.76505	1	-1.66012	3.64401	0.593148	1	1.71903	5.06744	0.561891	1	0.545304	4.10371	0.83375	1
STM474_2312	yejF	putative ABC-type transport system ATPase component	0.105055	7.03566	0.90015	1	-1.44042	6.50846	0.201793	1	-1.47599	6.75568	0.0836906	1	-1.65948	6.78745	0.0439065	0.75024	-0.884146	6.74966	0.490678	1	-2.08161	6.28247	0.0545372	1
STM474_3082	yghJ	putative cytoplasmic protein	-0.126721	6.67197	0.873937	1	0.320642	6.97559	0.52552	1	-0.273227	6.93336	0.64859	1	-1.64635	6.54241	0.042376	0.75024	-2.51684	6.11068	0.197708	1	-1.69046	6.10851	0.0719319	1
STM474_1350	ydie	Uncharacterized protein ydiE	1.0542	5.09009	0.660287	1	-1.90323	3.89383	0.432413	1	0.24968	4.93122	0.882015	1	-1.64398	4.28305	0.554824	1	-3.87679	3.72933	0.268456	1	-6.95882	3.4784	0.0587278	1
STM474_2297	fruF	bifunctional fructose-specific PTS IIA/HPr protein	-4.26064	3.86413	0.195783	1	-0.216927	4.74532	0.891695	1	-3.43662	4.23899	0.140277	1	-1.64001	4.58658	0.444977	1	-10.95	3.93701	0.0240109	0.754005	-6.88888	3.78858	0.0576505	1
STM474_2006	fliK	flagellar hook-length control protein	1.38713	7.2674	0.0386846	1	1.23611	7.23364	0.0195225	1	-0.470502	6.52812	0.520809	1	-1.63935	6.22439	0.238726	0.993234	0.717097	6.95729	0.492377	1	-0.308317	6.24853	0.755072	1
STM474_2045	STM474_2045	Tail Sheath protein	-0.0106976	6.21297	0.992455	1	0.131684	6.35776	0.848704	1	0.0614248	6.57843	0.928385	1	-1.63892	6.02841	0.0631084	0.80428	0.124447	6.42323	0.931372	1	-0.276586	6.0719	0.765907	1
STM474_1855	yobd	UPF0266 membrane protein yobD	0.232046	6.53559	0.809849	1	0.443238	6.72568	0.479373	1	0.404044	6.95987	0.535361	1	-1.63655	6.22566	0.0594857	0.785715	-0.206822	6.4576	0.888716	1	-2.33436	5.66682	0.0642496	1
STM474_0799	galK	galactokinase	0.326159	6.98455	0.67346	1	-0.802633	6.53947	0.213671	1	0.194527	7.24218	0.707593	1	-1.63563	6.62362	0.020185	0.549464	-2.06876	6.26522	0.304386	1	-2.50958	6.03495	0.0122864	0.796397
STM474_1315	STM474_1315	hypothetical protein	-7.69557	0.646708	0.158621	1	-8.038	0.633165	0.108964	1	-0.719333	1.53352	0.833618	1	-1.63331	1.31378	0.576333	1	-7.61772	0.811148	0.171949	1	-0.455592	1.31563	0.911509	1
STM474_1877	STM474_1877	hypothetical protein	-1.13381	4.85652	0.571537	1	0.313763	5.54737	0.761018	1	-0.0377233	5.62074	0.97407	1	-1.6305	5.12249	0.298165	1	0.650121	5.81275	0.730357	1	0.775573	5.73799	0.553844	1
STM474_0095	pdxA	4-hydroxythreonine-4-phosphate dehydrogenase	-1.42733	4.97059	0.456966	1	-0.991045	5.17208	0.491583	1	-0.32743	5.68537	0.756698	1	-1.62448	5.32382	0.234241	0.991298	0.610021	5.98799	0.72679	1	-1.59771	4.91153	0.416814	1
STM474_4652	treR	trehalose repressor	-0.693399	6.53643	0.413112	1	-1.10133	6.46628	0.108739	1	-0.703147	6.86177	0.261601	1	-1.62438	6.65493	0.0253732	0.616982	-3.60522	6.10021	0.0561599	0.833529	-2.62228	6.04752	0.008794	0.661962
STM474_1908	holE	DNA polymerase III subunit theta	-2.91697	1.81901	0.445926	1	-0.215592	2.54823	0.95358	1	-2.55377	2.16926	0.465781	1	-1.62421	2.3995	0.640469	1	-8.71145	1.80933	0.118686	0.971673	-8.97747	1.61469	0.100427	1
STM474_0553	arcC	carbamate kinase	0.171965	5.64336	0.904305	1	0.11366	5.68445	0.90818	1	-0.156371	5.80763	0.880662	1	-1.6185	5.36949	0.257259	0.996337	-0.0254749	5.68462	0.992077	1	-0.18406	5.45652	0.89181	1
STM474_4214	fdoI	formate dehydrogenase-O subunit gamma	-0.94271	7.17788	0.211955	1	-0.794962	7.30264	0.096954	1	-0.588189	7.6384	0.187384	1	-1.61769	7.38833	0.00161031	0.107867	-0.709052	7.40358	0.368956	1	-1.67522	6.95377	0.00977513	0.694196
STM474_1946	flhA	flagellar biosynthesis protein FlhA	0.422448	7.41749	0.473344	1	0.451316	7.50743	0.290492	1	-0.13976	7.45284	0.771374	1	-1.61236	7.0081	0.0108221	0.392828	0.847011	7.81683	0.179075	1	0.00399103	7.17566	0.995102	1
STM474_1594	ydde	Uncharacterized isomerase yddE	0.54629	5.15687	0.752563	1	-1.22989	4.44743	0.535004	1	-0.147944	5.11681	0.921442	1	-1.61105	4.67704	0.407542	1	0.159159	5.08336	0.954365	1	0.83948	5.31784	0.5505	1
STM474_2866	STM474_2866	phage polarity suppression protein	0.0395945	6.54501	0.963899	1	0.507754	6.87359	0.35021	1	-0.25557	6.73257	0.684964	1	-1.61042	6.34237	0.0361673	0.712556	-0.591807	6.40173	0.652628	1	-0.0956243	6.46279	0.902023	1
STM474_1132	ycdY	putative oxidoreductase component	-1.23389	5.63295	0.38498	1	-1.48236	5.63466	0.154894	1	-3.42948	5.57889	0.00870362	0.835015	-1.60467	5.93759	0.12282	0.893115	-1.98332	5.59031	0.423849	1	-1.15367	5.64823	0.451578	1
STM474_1097	hpcG	2-oxo-hepta-3-ene-1	-0.661152	5.71564	0.627048	1	-0.0502033	6.0544	0.949932	1	-1.25549	5.84238	0.206881	1	-1.60386	5.82564	0.129516	0.904791	-0.259337	6.02589	0.869916	1	-0.503087	5.76641	0.646851	1
STM474_2603	purN	phosphoribosylglycinamide formyltransferase	0.069979	5.24939	0.975752	1	-0.255216	5.16433	0.878048	1	-1.01927	5.12286	0.496945	1	-1.6016	5.03245	0.320798	1	0.346479	5.53863	0.862182	1	-0.86787	4.83347	0.665127	1
STM474_p248	STM474_p248	hypothetical protein	-0.884205	6.40391	0.413039	1	-0.745048	6.52632	0.303227	1	-0.0819983	7.06688	0.902539	1	-1.59811	6.59814	0.0526115	0.766134	-0.372951	6.74604	0.810526	1	-0.39293	6.58652	0.633473	1
STM474_4078	ilvL	ilvG operon leader peptide	0.520484	4.45267	0.830146	1	0.0892719	4.28633	0.967093	1	-0.695354	4.19496	0.744799	1	-1.59663	3.98993	0.499379	1	0.559793	4.61846	0.85154	1	-5.1308	3.2133	0.13056	1
STM474_p238	STM474_p238	hypothetical protein	-1.9252	4.99044	0.38539	1	0.0140384	5.72777	0.989312	1	-1.27786	5.47742	0.287723	1	-1.59312	5.46975	0.238431	0.993234	-1.3324	5.27665	0.575171	1	-0.0339504	5.61906	0.977786	1
STM474_1674	ydaA	universal stress protein UspE	-1.06496	5.02303	0.589937	1	-0.205557	5.42952	0.854703	1	-1.19219	5.31063	0.37767	1	-1.59241	5.2774	0.250944	0.993985	-5.08267	4.64951	0.103201	0.9492	-0.305183	5.29822	0.828197	1
STM474_1605	ydcY	putative cytoplasmic protein	-10.2409	3.02155	0.0350672	1	-1.34543	3.54992	0.617493	1	-0.611112	4.05247	0.802706	1	-1.59029	3.81572	0.511807	1	-10.1627	3.16769	0.0478021	0.803145	0.398746	4.19946	0.894254	1
STM474_2279	mglB	galactose transport protein	-2.62807	4.6753	0.259801	1	-0.120416	5.4655	0.908421	1	-0.0853381	5.73914	0.93766	1	-1.59012	5.27404	0.253593	0.996337	0.632	5.943	0.699439	1	-0.733894	5.11967	0.645378	1
STM474_1725	pgpB	phosphatidylglycerophosphatase B	0.992643	5.52625	0.490663	1	-0.722071	4.70638	0.744436	1	-4.42138	4.35105	0.056996	1	-1.58159	4.77356	0.414546	1	-1.00903	4.6778	0.733004	1	0.306587	5.09161	0.846533	1
STM474_1751	yciC	membrane protein YciC	-1.52195	5.17365	0.384169	1	-0.628321	5.53205	0.530602	1	-0.319945	5.91736	0.734613	1	-1.57971	5.56371	0.209511	0.977837	0.0116825	5.8867	0.995644	1	-1.2756	5.22468	0.39455	1
STM474_1754	tonB	transport protein TonB	-3.3254	3.54349	0.359619	1	-2.04647	3.77974	0.52195	1	-10.9719	3.72605	0.0140611	0.969283	-1.56421	4.2179	0.611047	1	-4.14102	3.63181	0.289037	1	-10.8498	3.39758	0.0350944	1
STM474_1907	yobA	hypothetical protein	-0.492462	4.07157	0.85022	1	0.443286	4.60098	0.798827	1	-2.22469	3.90835	0.35346	1	-1.56414	4.12149	0.580848	1	1.64117	5.46945	0.417968	1	-0.679772	3.97849	0.803417	1
STM474_3205	pepP	proline aminopeptidase P II	-0.414187	5.81316	0.812076	1	-0.814271	5.72702	0.373265	1	-2.01727	5.6538	0.0831757	1	-1.56123	5.83329	0.148604	0.918318	-1.69956	5.53702	0.395873	1	-2.73183	5.19928	0.0929041	1
STM474_2701	STM474_2701	phage tail component L-like protein	-0.824846	4.43935	0.724425	1	0.182454	4.9547	0.899769	1	1.24831	5.87031	0.205902	1	-1.55575	4.62036	0.440449	1	-7.59729	3.95637	0.0514684	0.815196	0.402871	4.9837	0.81467	1
STM474_0693	STM474_0693	putative inner membrane protein	-3.51481	5.67988	0.0304496	1	-0.306469	6.48282	0.64449	1	-1.09168	6.44033	0.143749	1	-1.55476	6.38599	0.0484717	0.751709	-2.44208	5.94381	0.156809	1	-2.14309	5.84048	0.173943	1
STM474_0551	ylbE	putative cytoplasmic protein	1.20597	6.31534	0.212825	1	-0.923748	5.27687	0.430837	1	0.165477	6.00616	0.851799	1	-1.55461	5.42326	0.226716	0.982911	-0.867262	5.36712	0.699589	1	-0.612547	5.3026	0.664113	1
STM474_3423	yraO	DnaA initiator-associating protein DiaA	-2.32397	5.69044	0.142236	1	-2.67693	5.70907	0.0199975	1	-1.789	6.12207	0.0366414	1	-1.5537	6.25571	0.101646	0.863356	-1.72008	5.95155	0.362539	1	-1.01796	5.99127	0.306866	1
STM474_1099	hpaX	4-hydroxyphenylacetate catabolism	-0.0140254	6.70694	0.987123	1	-0.482929	6.56564	0.414354	1	-0.584383	6.78098	0.367697	1	-1.55286	6.54554	0.0300433	0.665515	-2.56463	6.08369	0.131156	1	-0.68332	6.39871	0.409146	1
STM474_1283	yeaL	putative membrane protein	1.45006	5.29801	0.375113	1	-0.283194	4.34199	0.88546	1	0.195194	4.83235	0.909391	1	-1.55192	4.23563	0.480852	1	-3.28965	3.70491	0.352623	1	-1.03992	3.96382	0.681115	1
STM474_1546	STM474_1546	putative hydrogenase maturation protease	0.358607	5.73674	0.784109	1	0.159268	5.70086	0.855148	1	-1.03447	5.45123	0.389715	1	-1.54801	5.37963	0.235636	0.992806	-1.02517	5.26849	0.698572	1	-0.26761	5.40378	0.839944	1
STM474_2057	STM474_2057	phage protein	-0.208511	6.41021	0.842835	1	-1.77676	5.95353	0.0463897	1	-1.36747	6.31311	0.112223	1	-1.53653	6.3459	0.0839306	0.837342	-0.362526	6.4828	0.776116	1	-2.85839	5.69019	0.0591321	1
STM474_4455	STM474_4455	cation efflux pump	-0.415985	5.91198	0.828042	1	-1.49908	5.61445	0.178481	1	-1.43764	5.88748	0.196947	1	-1.5333	5.93997	0.17972	0.945799	-5.00565	5.29574	0.0799766	0.911157	-1.54082	5.52513	0.350924	1
STM474_0831	moaE	molybdopterin synthase large subunit	0.442655	4.60505	0.865707	1	-1.07549	4.00096	0.678017	1	-1.69223	4.08762	0.540749	1	-1.53319	4.2012	0.54867	1	-7.37286	3.53854	0.104269	0.952821	-0.347998	4.20057	0.902036	1
STM474_0069	carA	carbamoyl phosphate synthase small subunit	-0.530689	5.71404	0.679125	1	-0.197788	5.93069	0.810105	1	-0.502987	6.05376	0.570237	1	-1.53273	5.79021	0.152268	0.918318	-3.22535	5.2479	0.166708	1	-0.472705	5.72554	0.706962	1
STM474_1602	yncB	putative NADP-dependent oxidoreductase	0.397048	8.17003	0.42312	1	-0.333215	7.87419	0.435019	1	-0.895367	7.90891	0.0503917	1	-1.52605	7.79702	0.0040139	0.198118	-2.79606	7.29541	0.00252103	0.308759	-1.04957	7.51643	0.0664826	1
STM474_1353	STM474_1353	hypothetical protein	1.08437	5.73943	0.392442	1	-0.781908	4.83562	0.603667	1	-0.363782	5.25963	0.789285	1	-1.52396	4.93907	0.373533	1	0.783707	5.68485	0.666472	1	-0.705069	4.77937	0.709087	1
STM474_p1047	STM474_p1047	putative inner membrane protein	-0.90839	7.66683	0.144575	1	-0.914845	7.73752	0.0645445	1	-0.346091	8.21722	0.447596	1	-1.52327	7.88949	0.00319656	0.172284	-0.830162	7.83599	0.224706	1	-1.03478	7.61371	0.0643006	1
STM474_1143	ymdC	putative phospholipase	-0.319012	6.86237	0.709133	1	-0.860677	6.71884	0.156913	1	-0.766074	7.0098	0.245983	1	-1.52195	6.85207	0.0205068	0.549464	0.00556708	7.15732	0.997066	1	0.266959	7.14053	0.667624	1
STM474_2054	STM474_2054	putative integral membrane protein	-8.61617	1.495	0.0911378	1	1.36264	3.29197	0.584878	1	1.37348	3.55579	0.575853	1	-1.52057	2.25112	0.606475	1	-8.53804	1.6447	0.100445	0.948033	-8.80969	1.44903	0.0872739	1
STM474_1906	STM474_1906	putative inner membrane protein	-1.54666	4.83928	0.498223	1	-0.726857	5.16485	0.596926	1	-1.25538	5.24517	0.395623	1	-1.51959	5.24917	0.332919	1	-1.78818	4.92453	0.534353	1	-3.76068	4.50989	0.118686	1
STM474_3965	STM474_3965	putative cytoplasmic protein	-0.421303	7.10225	0.613577	1	-1.12396	6.91547	0.0307809	1	-0.713563	7.31407	0.154974	1	-1.51509	7.13861	0.00517976	0.242879	-2.46299	6.68133	0.0918173	0.928261	-0.46766	7.06766	0.436405	1
STM474_0707	glnS	glutaminyl-tRNA synthetase	1.66717	4.69598	0.538228	1	-1.33915	3.20281	0.609448	1	1.32595	4.77405	0.455036	1	-1.51369	3.485	0.611706	1	-3.25983	2.95978	0.359143	1	-2.65454	2.85892	0.458957	1
STM474_2447	yfcH	putative sugar nucleotide epimerase	0.905673	5.85673	0.456657	1	0.916116	5.93538	0.270369	1	-0.202048	5.56769	0.859782	1	-1.51336	5.17733	0.309829	1	0.659332	5.84372	0.73637	1	0.898949	5.84024	0.42674	1
STM474_2824	STM474_2824	phage tail sheath-like protein	-0.50071	6.32634	0.592009	1	-0.424469	6.431	0.50744	1	-0.335062	6.72636	0.598669	1	-1.5079	6.39755	0.0402225	0.75024	0.133874	6.76427	0.902991	1	-0.593924	6.27225	0.508372	1
STM474_1478	rstB	sensor protein RstB	-1.23437	5.00701	0.518816	1	-1.10584	5.11651	0.412994	1	-1.26426	5.32505	0.371538	1	-1.5016	5.33634	0.286528	1	-1.59987	5.05062	0.563822	1	-5.51118	4.51987	0.0313161	1
STM474_2761	yfiF	putative RNA methyltransferase	0.116624	6.02937	0.917579	1	-1.11825	5.59051	0.308998	1	0.0134653	6.30567	0.987093	1	-1.50143	5.81457	0.146838	0.918318	0.554842	6.41464	0.666254	1	-1.12994	5.50077	0.364493	1
STM474_p1019	STM474_p1019	conjugative transfer protein	-0.155343	4.7175	0.944037	1	-3.1811	4.02144	0.245619	1	-0.0949032	5.07402	0.952617	1	-1.49943	4.63709	0.442125	1	-6.64874	3.96544	0.0766328	0.89329	-2.10158	4.08296	0.486153	1
STM474_2310	yejB	putative binding-protein-dependent transporter	0.671223	6.70978	0.432152	1	-0.48733	6.1865	0.566253	1	-1.20681	6.18606	0.145447	1	-1.49736	6.18203	0.104975	0.863356	-0.285295	6.34329	0.833208	1	-0.726669	6.00776	0.508537	1
STM474_1745	yciG	putative cytoplasmic protein	-2.27127	3.48933	0.489968	1	-0.320397	4.1247	0.886631	1	-0.73757	4.21163	0.731509	1	-1.49414	4.04848	0.516032	1	-10.3714	3.37148	0.0391023	0.77	-1.88888	3.54491	0.513223	1
STM474_p310	strB	streptomycin phosphotransferase	-0.32232	6.79248	0.664817	1	-0.269202	6.88889	0.616464	1	-0.415202	7.08147	0.460775	1	-1.49413	6.79115	0.0190675	0.541863	-1.04914	6.65595	0.44389	1	-0.442781	6.72471	0.506986	1
STM474_p277	pilQ	ATP-binding protein	-0.848204	5.85687	0.480131	1	-0.596464	6.02318	0.454144	1	-0.738293	6.22537	0.372638	1	-1.49139	6.06521	0.0996297	0.862756	-2.20352	5.64711	0.266067	1	-1.16724	5.73913	0.325975	1
STM474_3472	yrbE	putative transport protein	-0.97304	8.25236	0.0382611	1	-0.747085	8.40555	0.0277252	1	-0.8377	8.62909	0.0139794	0.969283	-1.48461	8.50755	7.17e-05	0.0083994	-0.49813	8.5719	0.362727	1	-1.34377	8.12476	0.00169494	0.213792
STM474_0609	fepE	ferric enterobactin transport protein FepE	0.254882	8.8038	0.538554	1	-0.107829	8.69108	0.723759	1	-0.484053	8.77897	0.143318	1	-1.48256	8.52091	1.53e-05	0.00211511	-1.28745	8.30795	0.0456229	0.793647	-0.390099	8.47491	0.306071	1
STM474_1514	ynfa	UPF0060 membrane protein ynfA	-1.86974	2.91038	0.611237	1	-0.712281	3.30276	0.816566	1	0.990101	4.43572	0.691255	1	-1.47513	3.39294	0.622955	1	1.56296	4.64832	0.672071	1	-0.244111	3.39465	0.953947	1
STM474_1280	yeaO	putative cytoplasmic protein	0.33737	5.2108	0.840092	1	0.314026	5.26981	0.79251	1	-0.340674	5.20225	0.836045	1	-1.4738	4.88488	0.393684	1	0.733717	5.58547	0.730274	1	-0.528155	4.77793	0.776102	1
STM474_2402	menC	o-succinylbenzoic acid (OSB) synthetase	-1.63135	5.40955	0.283717	1	-0.444347	5.8706	0.581088	1	-0.640528	6.04773	0.523863	1	-1.4718	5.85509	0.152661	0.918318	-0.492154	5.9205	0.770493	1	0.13634	6.05772	0.902266	1
STM474_2422	nuoE	NADH dehydrogenase subunit E	-8.04258	0.996616	0.193528	1	-0.150626	1.85618	0.974976	1	-4.06825	1.34914	0.302455	1	-1.47002	1.72676	0.665077	1	-7.96423	1.14627	0.228963	1	-8.22972	0.936754	0.17735	1
STM474_4793	creA	protein CreA	-2.09172	5.19748	0.255778	1	-0.301735	5.81875	0.723653	1	-0.767384	5.88592	0.424717	1	-1.46917	5.74212	0.177911	0.940501	-5.46256	5.07097	0.065168	0.865895	-1.80437	5.24266	0.321207	1
STM474_3654	aroK	shikimate kinase I	-4.78424	3.33178	0.16951	1	0.593319	4.65535	0.720531	1	-1.09896	4.14458	0.6146	1	-1.46717	4.11302	0.604349	1	-4.8709	3.4736	0.143327	1	0.579454	4.56047	0.779031	1
STM474_4176	dsbA	thiol:disulfide interchange protein	-0.114924	2.52069	0.974132	1	2.48031	4.32745	0.373414	1	-9.11364	1.95264	0.051111	1	-1.45281	2.43404	0.603305	1	-8.7041	1.80127	0.10563	0.952821	-3.03379	1.75626	0.372542	1
STM474_1823	dadX	alanine racemase	-0.86106	5.14035	0.705237	1	-0.410811	5.38739	0.714544	1	-0.00882795	5.8299	0.994437	1	-1.45098	5.36316	0.282653	1	0.397669	5.85827	0.816551	1	-1.67138	4.88314	0.387362	1
STM474_1149	yceE	drug efflux system protein MdtG	-2.46798	4.33665	0.359595	1	0.841699	5.63953	0.378674	1	-0.96246	5.01686	0.54492	1	-1.4503	4.94629	0.392241	1	0.19016	5.32912	0.936847	1	-1.27655	4.57868	0.573232	1
STM474_1472	STM474_1472	pseudogene	-1.32976	0.529554	0.774558	1	2.89589	2.9779	0.346192	1	2.33201	2.75867	0.52857	1	-1.44756	0.825508	0.706496	1	0.297993	1.24556	0.950548	1	1.77448	1.9666	0.681521	1
STM474_1830	STM474_1830	GnsA/GnsB family protein	-7.99	3.82227	0.092635	1	-6.51509	3.89489	0.0918966	1	-11.3865	4.13659	0.0199084	1	-1.44635	4.66105	0.581701	1	-1.56887	4.37292	0.65566	1	-2.49972	4.03916	0.451236	1
STM474_0280	STM474_0280	putative cytoplasmic protein	-2.75844	5.26193	0.134202	1	-0.836195	5.77338	0.382261	1	-0.444522	6.18281	0.629703	1	-1.44566	5.91794	0.24665	0.993985	-2.12419	5.50267	0.410147	1	-1.30878	5.54123	0.341773	1
STM474_2879	STM474_2879	putative cytoplasmic protein	-9.75042	2.56222	0.103013	1	-0.856029	3.22891	0.782528	1	-2.36548	3.11971	0.463049	1	-1.44474	3.37941	0.689163	1	-5.34486	2.73788	0.281911	1	-9.93793	2.52395	0.0933211	1
STM474_1163	rimJ	ribosomal-protein-S5-alanine N-acetyltransferase	0.0615237	5.79523	0.962646	1	-1.53864	5.26468	0.233803	1	-2.27332	5.36656	0.103989	1	-1.44012	5.62446	0.227633	0.982911	-2.13785	5.2065	0.432562	1	-1.08831	5.31269	0.458389	1
STM474_0488	ylab	Uncharacterized protein YlaB	-1.24044	6.27568	0.209106	1	-0.701691	6.52989	0.275845	1	-0.980087	6.68712	0.147115	1	-1.43218	6.62858	0.103203	0.863356	-1.31915	6.39431	0.494818	1	-1.90023	6.09004	0.0647524	1
STM474_2793	STM474_2793	gp34 phage protein	-0.32525	4.14199	0.91507	1	-3.19181	3.51926	0.220496	1	-2.72568	3.82889	0.280408	1	-1.43128	4.15308	0.618344	1	-10.4612	3.45793	0.0386374	0.77	-5.99361	3.31787	0.115912	1
STM474_4212	STM474_4212	putative regulatory protein	0.918995	6.54347	0.288342	1	0.0412528	6.10649	0.961778	1	0.711236	6.74086	0.257695	1	-1.42714	5.8778	0.15468	0.918318	0.141917	6.22769	0.920188	1	-0.418714	5.80418	0.689282	1
STM474_3235	yqgB	putative inner membrane protein	-0.0289954	3.4824	0.995576	1	0.747618	3.98143	0.76387	1	-2.57161	3.06764	0.382928	1	-1.42701	3.36316	0.610929	1	1.82073	4.80178	0.497448	1	0.90231	3.97874	0.793757	1
STM474_2786	STM474_2786	gp27 phage protein	-0.410099	6.78118	0.59604	1	-0.871764	6.67335	0.195284	1	-0.615173	7.02601	0.296721	1	-1.42617	6.83625	0.0374587	0.719851	-0.207792	7.0131	0.833287	1	-1.33082	6.44262	0.115659	1
STM474_1869	proQ	putative solute/DNA competence effector	-0.342215	4.14988	0.908385	1	0.0563639	4.40724	0.976677	1	-3.39456	3.77784	0.175834	1	-1.42498	4.17309	0.527013	1	1.52781	5.39946	0.509429	1	0.574024	4.60153	0.77261	1
STM474_2990	hycB	formate hydrogenlyase subunit 2	0.0989567	5.8079	0.945159	1	-0.813538	5.48089	0.468283	1	0.713316	6.48538	0.328182	1	-1.42379	5.62266	0.219095	0.977837	-0.989405	5.49053	0.696051	1	-0.296315	5.60476	0.803351	1
STM474_1473	ydgA	putative periplasmic protein	-0.167724	4.79548	0.938124	1	-1.292	4.44599	0.508463	1	-0.868135	4.83777	0.634085	1	-1.42197	4.74258	0.469913	1	-11.0469	4.03566	0.0249037	0.754005	-0.475383	4.6347	0.82303	1
STM474_1709	sapF	peptide transport protein	-8.71187	1.55753	0.16057	1	-9.05533	1.58129	0.108765	1	-3.08463	1.99264	0.393223	1	-1.42128	2.34886	0.719779	1	-8.63394	1.71278	0.186322	1	2.09533	3.86007	0.608382	1
STM474_0845	ybiH	putative DNA-binding transcriptional regulator	-0.994153	5.27577	0.538384	1	-0.699913	5.45152	0.512115	1	0.214394	6.12596	0.795191	1	-1.41998	5.55234	0.244139	0.993985	-4.81844	4.88634	0.10894	0.952821	-3.22523	4.8233	0.184804	1
STM474_3181	STM474_3181	putative virulence-associated protein	1.63867	4.91698	0.426138	1	1.75447	5.07839	0.250306	1	0.40501	4.42884	0.847354	1	-1.41827	3.75548	0.571285	1	-10.0484	3.06505	0.055476	0.833529	-2.63061	3.09457	0.394086	1
STM474_2726	STM474_2726	hypothetical protein	-0.904848	5.47619	0.562466	1	-0.437462	5.72772	0.630658	1	0.182776	6.28	0.80835	1	-1.40604	5.72695	0.1939	0.965179	-0.184628	5.90957	0.911536	1	-0.863687	5.47346	0.512603	1
STM474_2352	napB	cytochrome c-type protein NapB precursor	0.631849	6.17464	0.532206	1	0.671514	6.27142	0.334217	1	0.696064	6.54335	0.335123	1	-1.40599	5.69554	0.2118	0.977837	-0.798697	5.62453	0.680245	1	-0.734684	5.48964	0.559939	1
STM474_2983	hycI	hydrogenase 3 maturation protease	-11.3053	4.06683	0.00923082	0.87787	-0.269361	4.99768	0.846812	1	-0.544316	5.13686	0.770595	1	-1.40584	4.92338	0.429028	1	-4.67964	4.26336	0.159296	1	-2.66012	4.25756	0.361301	1
STM474_0768	ybge	Uncharacterized protein ybgE	-9.92285	2.71869	0.0401536	1	-1.59107	3.1764	0.522844	1	-2.55748	3.24993	0.360446	1	-1.40489	3.55364	0.585517	1	-9.84463	2.86456	0.0520226	0.815196	-6.16929	2.70868	0.105245	1
STM474_3159	STM474_3159	putative transcriptional regulator	-0.204009	7.09147	0.781919	1	-0.769403	6.92919	0.230415	1	-1.08074	7.07833	0.0619539	1	-1.3959	7.0627	0.0204297	0.549464	-1.78033	6.70148	0.228413	1	-0.286186	7.04207	0.678654	1
STM474_p207	STM474_p207	hypothetical protein	1.60673	5.44968	0.287014	1	-0.163399	4.43219	0.929479	1	-1.14938	4.30837	0.585325	1	-1.39088	4.31322	0.526508	1	-2.68653	3.80578	0.371186	1	0.822801	4.8925	0.643646	1
STM474_0114	STM474_0114	hypothetical protein	1.92817	3.32371	0.572503	1	0.28891	2.31089	0.930396	1	-8.62362	1.50535	0.102857	1	-1.38851	1.98289	0.711402	1	-8.2139	1.36421	0.209865	1	1.93711	3.30461	0.62894	1
STM474_0713	STM474_0713	putative transcriptional regulator	-0.614857	6.32758	0.522812	1	-0.462749	6.46162	0.467944	1	-1.9651	6.26145	0.0142482	0.969283	-1.3862	6.4774	0.0565151	0.785715	-2.48269	5.98401	0.142545	1	-0.636443	6.30469	0.523617	1
STM474_0316	safD	putative fimbrial structural subunit	-1.26975	5.89202	0.371427	1	-0.441365	6.25869	0.518394	1	-0.509936	6.48688	0.474184	1	-1.3826	6.26648	0.106915	0.863356	-0.337275	6.37309	0.812947	1	-0.609347	6.102	0.508038	1
STM474_3298	hybB	putative hydrogenase 2 b cytochrome subunit	-0.356413	7.13113	0.578699	1	-0.782587	7.03232	0.148135	1	-0.531899	7.38639	0.273478	1	-1.37859	7.17604	0.00939177	0.358032	-3.1879	6.59226	0.085879	0.915527	-1.59467	6.69691	0.0207221	0.901484
STM474_4575	yjfN	putative inner membrane protein	-1.47527	4.72723	0.478873	1	0.382805	5.55433	0.694528	1	0.298775	5.76426	0.769444	1	-1.3748	5.15745	0.37463	1	0.774447	5.85746	0.657482	1	0.105937	5.31772	0.94102	1
STM474_1529	marB	Multiple antibiotic resistance protein	-0.452442	5.846	0.719594	1	-3.18289	5.27884	0.0177085	1	-0.361467	6.21334	0.672116	1	-1.37282	5.93253	0.169123	0.920589	-0.0473228	6.17223	0.97565	1	-1.21584	5.56175	0.345615	1
STM474_1536	yneH	glutaminase	-0.87708	4.51644	0.764053	1	-1.18538	4.48674	0.562121	1	0.289722	5.36525	0.85234	1	-1.37245	4.76552	0.506018	1	-0.0214592	5.01649	0.994532	1	0.634647	5.20882	0.715133	1
STM474_1887	STM474_1887	putative cytoplasmic protein	0.973339	6.12267	0.377459	1	-0.591883	5.36469	0.604128	1	-0.556389	5.63566	0.621795	1	-1.37245	5.43646	0.313019	1	-5.40727	4.74201	0.0640892	0.862056	-3.43074	4.67978	0.108806	1
STM474_1645	STM474_1645	putative periplasmic binding protein	0.053713	2.69086	0.988121	1	2.08504	4.09395	0.432868	1	1.19769	3.69048	0.611371	1	-1.36693	2.54363	0.674197	1	-8.79895	1.8846	0.0911674	0.928261	-5.28134	1.72532	0.196593	1
STM474_0878	STM474_0878	hypothetical protein	-4.27575	0.454602	0.408226	1	-1.61608	0.745639	0.651013	1	-7.67283	0.669125	0.156323	1	-1.36183	1.1032	0.724089	1	-7.26329	0.560575	0.283756	1	-7.52853	0.332472	0.219523	1
STM474_4446	STM474_4446	putative inner membrane protein	-1.1261	4.48187	0.682898	1	-0.654469	4.71559	0.681155	1	-0.40197	5.07518	0.832786	1	-1.36158	4.81463	0.44593	1	-1.41614	4.54036	0.640323	1	0.308794	5.0795	0.847437	1
STM474_1735	btuR	cob(I)yrinic acid a	-2.93296	2.86799	0.346875	1	-0.288247	3.5963	0.926699	1	-0.411333	3.8013	0.867645	1	-1.35995	3.54645	0.590553	1	-9.81988	2.84594	0.0627778	0.855207	0.0397099	3.65434	0.9918	1
STM474_3223	tktA	transketolase	-2.05124	5.33179	0.235604	1	-0.639742	5.80428	0.524794	1	-2.01895	5.66532	0.263331	1	-1.35786	5.89923	0.207678	0.977837	-6.90689	5.17702	0.0242155	0.754005	-4.19584	5.08828	0.025936	0.979379
STM474_2176	rfbG	CDP glucose 4	4.12425	5.06236	0.0410851	1	1.10213	2.61249	0.688493	1	2.27881	3.74914	0.342904	1	-1.35654	1.80168	0.680489	1	-2.05872	1.44905	0.564095	1	1.45488	2.77233	0.682669	1
STM474_1924	znuC	ABC superfamily high affinity Zn transport protein	-0.491905	3.66425	0.885937	1	1.80404	5.11359	0.256084	1	-1.02282	3.79629	0.695323	1	-1.35523	3.77015	0.597585	1	-3.49996	3.17679	0.357461	1	2.01726	5.18261	0.258675	1
STM474_2795	STM474_2795	gp25 phage protein	-0.473989	4.95605	0.806003	1	-0.633137	4.96337	0.668913	1	-0.705219	5.19253	0.630033	1	-1.35043	5.05776	0.410004	1	-2.39429	4.57343	0.365172	1	0.0298514	5.16464	0.98532	1
STM474_2490	fadL	long-chain fatty acid outer membrane transporter	0.0877183	5.18264	0.966678	1	0.314204	5.37553	0.852852	1	0.556761	5.77116	0.713761	1	-1.3503	5.02492	0.502032	1	1.36777	6.11589	0.48393	1	-0.130108	5.04857	0.949503	1
STM474_0647	dpiA	two-component response regulator DpiA	0.0771342	7.13756	0.911607	1	-0.19922	7.07511	0.694204	1	-0.418692	7.23401	0.425892	1	-1.34859	6.98468	0.0359933	0.712121	0.0141504	7.2473	0.987599	1	-1.05686	6.65252	0.140381	1
STM474_1881	STM474_1881	putative membrane protein	-0.246091	6.48584	0.777415	1	0.0322587	6.6918	0.959294	1	-0.477142	6.71399	0.465713	1	-1.34644	6.48989	0.0872168	0.842281	-0.975351	6.33975	0.479242	1	-1.62755	5.99687	0.099281	1
STM474_3079	cas1	crispr-associated protein Cas1	-0.114454	6.688	0.893353	1	-0.0744154	6.77991	0.892691	1	-0.892729	6.6957	0.197058	1	-1.34548	6.63102	0.0501916	0.754404	-1.1694	6.41782	0.371598	1	-0.588096	6.46539	0.445578	1
STM474_1690	STM474_1690	putative transcriptional regulator	-0.0922841	5.70183	0.944494	1	0.0511398	5.84476	0.95142	1	0.00865342	6.08008	0.993495	1	-1.34416	5.63411	0.263507	1	0.755631	6.31386	0.634923	1	-1.32842	5.21862	0.40174	1
STM474_2538	pdxK	pyridoxine kinase	-0.171598	5.65881	0.897493	1	0.495125	6.08185	0.502134	1	-0.118051	6.01296	0.905314	1	-1.33796	5.63048	0.241689	0.993234	0.175906	5.97357	0.921019	1	-0.0625722	5.69424	0.961484	1
STM474_2713	STM474_2713	phage head-like protein	1.20545	4.67677	0.573438	1	0.231505	4.14772	0.911184	1	0.0423402	4.30631	0.985638	1	-1.33719	3.84516	0.572834	1	0.422214	4.32633	0.894315	1	-0.585443	3.68701	0.828124	1
STM474_0396	STM474_0396	putative inner membrane protein	-1.28474	4.98816	0.490367	1	-0.159996	5.48276	0.878074	1	-0.664225	5.52401	0.566433	1	-1.3371	5.37726	0.309999	1	0.356433	5.81855	0.834718	1	-1.8347	4.83392	0.349793	1
STM474_1814	STM474_1814	putative periplasmic protein	-7.49692	0.507689	0.156705	1	-7.83991	0.50229	0.107414	1	-1.87301	1.06272	0.578777	1	-1.33574	1.23233	0.689996	1	-7.41906	0.66651	0.168183	1	-7.69273	0.4408	0.14686	1
STM474_3872	cysE	serine acetyltransferase	1.74339	4.98663	0.439655	1	0.346344	4.1295	0.886742	1	0.459722	4.45046	0.842489	1	-1.33465	3.77002	0.637002	1	0.613807	4.35472	0.860485	1	-1.309	3.34995	0.69567	1
STM474_2933	ygaP	putative rhodanese-like sulfurtransferase	-1.77148	6.01226	0.210988	1	-0.746751	6.38674	0.31689	1	-0.262993	6.84318	0.684146	1	-1.33307	6.52988	0.0769713	0.820926	-1.3501	6.26036	0.424818	1	-0.52715	6.38927	0.544888	1
STM474_2748	STM474_2748	excisionase-like protein	0.723976	4.15663	0.79417	1	0.492703	4.08829	0.829046	1	-1.44458	3.54136	0.55253	1	-1.3328	3.64434	0.573769	1	-9.91572	2.93376	0.0504072	0.815196	-1.17317	3.27399	0.676187	1
STM474_0964	aroA	3-phosphoshikimate 1-carboxyvinyltransferase	-0.103708	5.08623	0.955364	1	-0.419624	5.01466	0.759595	1	0.0244009	5.47728	0.985374	1	-1.33112	5.0271	0.406337	1	-5.38468	4.32506	0.0781804	0.899797	1.08717	5.76171	0.309838	1
STM474_2052	STM474_2052	Pro-head protease	-0.830525	4.7226	0.747492	1	-1.13155	4.6922	0.501898	1	-0.45137	5.19696	0.746789	1	-1.32975	4.96642	0.425719	1	-0.738103	4.89838	0.752905	1	-3.66967	4.17704	0.238331	1
STM474_2562	eutA	reactivating factor for ethanolamine ammonia lyase	-0.177206	5.96372	0.881759	1	-0.114424	6.06598	0.880987	1	-0.173183	6.29492	0.824811	1	-1.32573	5.94198	0.161488	0.918952	0.0528741	6.21734	0.973143	1	-0.855648	5.66656	0.455347	1
STM474_0429	STM474_0429	DeoR family transcriptional regulator	0.317221	5.25471	0.886935	1	-0.0262417	5.14727	0.985115	1	-1.03051	4.99425	0.517697	1	-1.31896	4.98263	0.425173	1	0.247059	5.35842	0.910269	1	-0.40714	4.88237	0.818054	1
STM474_3458	greA	transcription elongation factor GreA	-0.6684	7.18077	0.343108	1	0.362087	7.74082	0.378041	1	-0.740835	7.48256	0.129523	1	-1.31395	7.37225	0.0108827	0.392828	-0.883968	7.24292	0.409013	1	0.399339	7.67709	0.488779	1
STM474_4666	argI	ornithine carbamoyltransferase subunit I	-0.436613	6.87225	0.544716	1	0.0481055	7.1708	0.923084	1	-1.01645	6.98332	0.079084	1	-1.31368	6.97006	0.0290338	0.660787	-1.30943	6.70572	0.435376	1	-2.28496	6.32999	0.0131154	0.832594
STM474_4417	yjbF	putative lipoprotein	-0.220059	6.49005	0.81141	1	-0.0334406	6.65131	0.955977	1	-0.295382	6.7849	0.638518	1	-1.31212	6.49199	0.0723087	0.814261	-2.71397	5.9454	0.133329	1	-1.76712	5.95519	0.109009	1
STM474_0126	mraW	S-adenosyl-methyltransferase MraW	0.503003	5.56322	0.720402	1	1.02982	5.96722	0.218343	1	-0.565264	5.36608	0.77002	1	-1.31115	5.18806	0.390032	1	-0.758372	5.10585	0.779776	1	-1.35704	4.74896	0.476971	1
STM474_1501	STM474_1501	ABC-type proline/glycine betaine transport system	0.0670756	5.2962	0.967237	1	0.996616	5.91492	0.213268	1	0.563124	5.89865	0.545216	1	-1.30993	5.15901	0.389518	1	-1.71525	4.79374	0.552941	1	-1.48256	4.69119	0.489756	1
STM474_0193	pcnB	poly(A) polymerase I	-0.0551229	3.06432	0.991102	1	0.889471	3.6613	0.795806	1	0.50011	3.68091	0.863115	1	-1.30889	2.98893	0.719779	1	-5.85438	2.31514	0.253726	1	2.03041	4.38505	0.529912	1
STM474_2922	STM474_2922	tricarboxylic transport	-0.262471	6.62483	0.783769	1	-0.336365	6.66411	0.574982	1	-0.758356	6.74971	0.246364	1	-1.30372	6.6489	0.0982744	0.862756	-3.11666	6.05233	0.0762321	0.89329	-0.3381	6.57852	0.656174	1
STM474_0068	STM474_0068	hypothetical protein	-1.6502	5.01318	0.48918	1	-1.82883	5.0422	0.350999	1	-0.11587	5.88192	0.908033	1	-1.29995	5.50927	0.313047	1	-0.469186	5.53792	0.820161	1	-0.0828142	5.5592	0.947919	1
STM474_2469	pdxB	erythronate-4-phosphate dehydrogenase	-0.148856	6.95293	0.886317	1	-1.15665	6.63355	0.0483488	1	-0.490467	7.13071	0.34653	1	-1.29874	6.92602	0.0387608	0.732393	-2.2434	6.44532	0.236908	1	-0.438435	6.80783	0.567124	1
STM474_3861	yibl	Uncharacterized protein yibL	1.65291	9.61781	4.38e-06	0.00120018	1.49822	9.57526	1.4e-07	4.39e-05	-0.394892	8.71302	0.222992	1	-1.29768	8.46811	0.000129304	0.0141001	-0.059948	8.67877	0.910771	1	1.66576	9.61332	4.28e-06	0.000907836
STM474_3420	yraL	putative methyltransferase	-0.558471	7.31601	0.355686	1	-0.48134	7.42046	0.278947	1	-0.198186	7.80218	0.619053	1	-1.2944	7.46997	0.00580709	0.252125	-1.26518	7.21222	0.151478	1	-0.686618	7.25009	0.21363	1
STM474_2679	STM474_2679	major facilitator family transporter	0.0618266	8.89593	0.887431	1	-0.815385	8.58713	0.0143149	1	-0.237749	9.08057	0.45205	1	-1.29278	8.7672	0.000173509	0.0180796	-1.33739	8.48775	0.0128578	0.647856	-1.15407	8.38761	0.0079381	0.649949
STM474_4535	sugE	quaternary ammonium compound-resistance protein SugE	-0.314831	6.38839	0.734073	1	-0.0790233	6.57014	0.898085	1	-0.101389	6.8162	0.87976	1	-1.29254	6.43885	0.0826043	0.832971	-1.37664	6.15048	0.364236	1	-0.328226	6.37013	0.695275	1
STM474_1110	agp	glucose-1-phosphatase/inositol phosphatase	-1.39016	6.53883	0.108783	1	-1.39302	6.61043	0.0326674	1	-0.804775	7.05415	0.188319	1	-1.26805	6.98054	0.0367385	0.715774	0.151852	7.29051	0.862547	1	-0.639405	6.77543	0.355568	1
STM474_1172	flgD	basal-body rod modification protein FlgD	1.93478	7.22764	0.00342664	0.499004	0.292249	6.18584	0.675257	1	-1.08938	5.84647	0.268867	1	-1.26539	5.8703	0.240548	0.993234	1.05697	6.72315	0.350993	1	-0.720617	5.62866	0.602283	1
STM474_2559	eutL	ethanolamine utilization protein EutL	-0.835939	5.51036	0.588987	1	-1.42203	5.39833	0.210779	1	-0.034391	6.17854	0.969916	1	-1.26506	5.77658	0.238344	0.993234	-5.06194	5.05858	0.0851218	0.915527	0.590197	6.17786	0.539834	1
STM474_2332	STM474_2332	KAP P-loop domain-containing protein	-3.7365	6.09073	0.00335484	0.499004	-0.657511	6.76513	0.38411	1	-0.159461	7.23528	0.810666	1	-1.26093	6.89479	0.101176	0.863356	-1.19393	6.64991	0.527397	1	-0.322462	6.82308	0.685141	1
STM474_1046	STM474_1046	Gifsy-2 prophage protein	-0.246899	5.3749	0.893765	1	-0.0585491	5.53477	0.956533	1	-1.57636	5.23993	0.280131	1	-1.25961	5.40295	0.437148	1	-1.94076	4.97351	0.414127	1	-1.26906	4.98652	0.578975	1
STM474_1031	STM474_1031	Gifsy-2 prophage putative minor tail protein	0.0261248	4.54015	0.991346	1	-1.16006	4.13505	0.576909	1	-0.632094	4.57496	0.745018	1	-1.25889	4.43769	0.550871	1	1.65346	5.71345	0.366086	1	0.949908	5.05817	0.676104	1
STM474_2105	cbiO	cobalt transporter ATP-binding subunit	-0.753883	4.93987	0.707489	1	-0.190268	5.24572	0.873272	1	-1.58374	5.01232	0.323051	1	-1.25479	5.17807	0.384882	1	-1.71856	4.79616	0.551857	1	-0.796483	4.90858	0.648354	1
STM474_3690	glpR	DNA-binding transcriptional repressor GlpR	0.633404	6.27826	0.511686	1	-0.826346	5.64691	0.370844	1	-0.648708	5.97001	0.491065	1	-1.25207	5.84199	0.226206	0.982911	-3.32214	5.21328	0.149976	1	-0.386658	5.72997	0.738868	1
STM474_1512	speG	spermidine N1-acetyltransferase	0.41636	4.52416	0.864718	1	-1.00817	3.95971	0.652241	1	-1.33091	4.11843	0.628058	1	-1.24742	4.21711	0.572374	1	-10.4704	3.46981	0.0346592	0.769781	-1.69674	3.68181	0.599756	1
STM474_2357	napF	ferredoxin-type protein	-0.379484	4.80356	0.851401	1	-0.440371	4.84816	0.78937	1	-0.643802	5.02241	0.689831	1	-1.24654	4.8935	0.470838	1	-0.850176	4.76154	0.771696	1	-0.944774	4.57309	0.647129	1
STM474_4444	yjbQ	putative cytoplasmic protein	0.339279	6.64575	0.668946	1	-0.525483	6.30068	0.426068	1	-0.702365	6.48771	0.327333	1	-1.23903	6.3843	0.108987	0.866169	-7.0439	5.62446	0.0084222	0.560236	-1.22469	5.96678	0.207894	1
STM474_0717	ybff	Esterase ybfF	-0.825557	4.72281	0.714517	1	-2.1802	4.43664	0.261655	1	-0.750462	5.07674	0.641175	1	-1.2353	4.99166	0.465701	1	-2.17728	4.51229	0.479579	1	-1.9591	4.3988	0.492236	1
STM474_0640	citG	triphosphoribosyl-dephospho-CoA synthase	-3.89035	3.71486	0.194225	1	0.400633	4.88832	0.799569	1	0.193046	5.03131	0.911389	1	-1.23524	4.52336	0.60524	1	-3.97997	3.85228	0.210327	1	0.302573	4.7369	0.877922	1
STM474_1371	ydiH	putative cytoplasmic protein	1.26263	3.74911	0.695477	1	-1.01576	2.66344	0.782817	1	-3.60045	2.4767	0.3502	1	-1.23409	2.92345	0.733109	1	0.438724	3.37464	0.919492	1	-9.41036	2.02127	0.115464	1
STM474_0108	yabI	inner membrane protein YabI	-0.39725	5.41398	0.794186	1	0.442712	5.90719	0.609202	1	-0.225783	5.81827	0.819842	1	-1.23392	5.51661	0.31797	1	-1.19968	5.26452	0.653299	1	-1.34263	5.06758	0.411421	1
STM474_p210	STM474_p210	hypothetical protein	0.313542	6.84569	0.675387	1	0.217443	6.86593	0.692059	1	0.262754	7.14727	0.617112	1	-1.23258	6.6007	0.0755844	0.814759	-0.720186	6.50787	0.555983	1	-0.632359	6.38497	0.462992	1
STM474_0057	STM474_0057	putative oxalacetate decarboxylase subunit beta	-2.27089	5.48693	0.139296	1	-0.651956	5.99534	0.406208	1	0.347189	6.72459	0.594259	1	-1.23176	6.13168	0.137381	0.911147	1.94927	7.63229	0.00574193	0.507301	-0.388192	6.01597	0.690488	1
STM474_3686	rtcA	RNA 3'-terminal-phosphate cyclase	-1.42194	6.77093	0.0661487	1	-0.618928	7.1089	0.220337	1	-0.202368	7.54445	0.68433	1	-1.22818	7.2335	0.0239106	0.60933	-1.4831	6.89621	0.146069	1	-1.08132	6.85552	0.15732	1
STM474_1862	yebo	Uncharacterized protein yebO	1.17321	4.37056	0.698165	1	1.40512	4.60573	0.532761	1	-5.93962	3.05467	0.1329	1	-1.22805	3.60007	0.729697	1	-4.67861	2.91262	0.277366	1	-3.94036	2.76672	0.362505	1
STM474_1452	slyB	outer membrane lipoprotein SlyB precursor	-3.59295	1.13059	0.439756	1	-1.44174	1.46679	0.668011	1	2.61379	4.01444	0.358541	1	-1.22472	1.83748	0.7437	1	3.39272	4.5097	0.328844	1	1.72714	2.94744	0.618002	1
STM474_1206	nagZ	beta-hexosaminidase	0.251745	5.39658	0.871442	1	0.547812	5.63692	0.557389	1	0.475996	5.85144	0.649155	1	-1.22301	5.18836	0.426739	1	-0.0755315	5.37083	0.977448	1	-1.45817	4.69784	0.457453	1
STM474_1458	gst	glutathionine S-transferase	-1.78241	5.15931	0.356195	1	-1.74279	5.23847	0.166485	1	-1.389	5.58433	0.240824	1	-1.22268	5.70945	0.282233	1	-1.66828	5.32785	0.440524	1	0.196876	5.87873	0.8563	1
STM474_2435	pta	phosphate acetyltransferase	-1.65697	0.339979	0.718955	1	1.65869	1.83662	0.666366	1	4.43667	4.49682	0.0966212	1	-1.2201	0.746943	0.726472	1	0.366464	1.13577	0.938791	1	3.23377	3.02838	0.43979	1
STM474_1117	STM474_1117	putative periplasmic protein	-1.23899	4.37134	0.66208	1	-1.22397	4.44502	0.51471	1	0.29318	5.33772	0.819911	1	-1.21994	4.77907	0.503601	1	-6.14206	4.03447	0.0948886	0.931752	0.528964	5.12536	0.751715	1
STM474_1960	otsA	trehalose-6-phosphate synthase	-1.0005	6.2599	0.399063	1	-0.160952	6.66818	0.783803	1	-0.369181	6.8305	0.543315	1	-1.21924	6.59752	0.0809375	0.830451	-2.62057	6.03585	0.115904	0.96974	-0.480195	6.44098	0.548509	1
STM474_p1098	repA2	DNA replication protein	-0.899403	5.90732	0.448691	1	-0.345099	6.19669	0.649053	1	-0.420964	6.42068	0.582143	1	-1.2177	6.21055	0.166059	0.920589	-1.65208	5.8298	0.359012	1	-0.838547	5.91777	0.429304	1
STM474_0715	fldA	flavodoxin FldA	-6.35328	2.24547	0.121357	1	0.0778079	3.29417	0.978628	1	-7.23675	2.54007	0.0471614	1	-1.21495	3.10585	0.67466	1	-9.33973	2.37973	0.0694157	0.865895	-9.62083	2.20306	0.057268	1
STM474_p251	traX	TraX protein	-3.4548	5.2191	0.0730155	1	-2.55078	5.39016	0.0548233	1	-0.7797	6.08033	0.44833	1	-1.21376	6.01325	0.250235	0.993985	-1.14157	5.77208	0.633839	1	-7.82993	5.09162	0.00164176	0.212836
STM474_0516	ybak	Cys-tRNA(Pro)/Cys-tRNA(Cys) deacylase ybaK	-7.72061	4.99981	0.002219	0.369305	-0.752812	5.73193	0.405792	1	-0.657051	6.0249	0.479619	1	-1.21332	5.91182	0.219298	0.977837	-7.97148	5.14126	0.00740657	0.556106	-2.02788	5.29423	0.172227	1
STM474_2462	STM474_2462	hypothetical protein	-9.88241	2.68201	0.0421577	1	-1.30445	3.21322	0.671419	1	-10.2137	2.994	0.0168272	1	-1.21321	3.56961	0.612221	1	1.67969	4.84523	0.574951	1	-0.0171853	3.61667	0.996356	1
STM474_3118	fucO	L-1	0.197883	6.42117	0.828896	1	-0.17355	6.30752	0.799009	1	0.283932	6.7967	0.656879	1	-1.2125	6.24461	0.149552	0.918318	-0.00525506	6.45835	0.997557	1	-1.89735	5.6517	0.108815	1
STM474_0124	fruR	DNA-binding transcriptional regulator FruR	-0.498935	5.47655	0.791563	1	-1.26227	5.28009	0.280686	1	-0.334197	5.87538	0.749393	1	-1.20839	5.63021	0.302603	1	-0.768802	5.51329	0.725827	1	-0.613055	5.41356	0.641564	1
STM474_1011	STM474_1011	bacteriophage Lambda NinG protein	-0.538335	5.35773	0.734655	1	-2.60457	4.89474	0.102811	1	-2.33242	5.19297	0.191787	1	-1.2077	5.52675	0.338408	1	-0.176294	5.65757	0.938189	1	-1.73361	4.97333	0.329856	1
STM474_1675	ynaj	Uncharacterized protein ynaJ	0.944883	6.06704	0.480399	1	0.132706	5.65986	0.898678	1	-0.160454	5.77131	0.887196	1	-1.20437	5.44807	0.480369	1	-3.84214	4.76784	0.207303	1	0.410696	5.73147	0.736244	1
STM474_1929	STM474_1929	pseudogene	0.52856	6.84252	0.532917	1	0.0401153	6.64729	0.956859	1	-0.373738	6.70978	0.679686	1	-1.20344	6.48332	0.139774	0.915363	-3.36606	5.83405	0.151309	1	-3.60216	5.66255	0.00659675	0.592058
STM474_0850	ybii	Uncharacterized protein ybiI	-5.00561	3.53969	0.150627	1	-1.56734	3.97351	0.480904	1	-2.2244	4.09176	0.361653	1	-1.20232	4.40575	0.657501	1	-10.6489	3.64199	0.0317445	0.766493	-1.843	3.82909	0.565303	1
STM474_2071	STM474_2071	hypothetical protein	-10.2117	2.99393	0.0346233	1	-1.77282	3.41447	0.560658	1	-10.5427	3.30655	0.01224	0.943279	-1.19942	3.89457	0.648811	1	1.36314	4.93952	0.56105	1	0.237171	4.08065	0.939176	1
STM474_2132	pduL	propanediol utilization protein	-2.51034	3.6889	0.401558	1	-0.0893944	4.46906	0.962314	1	-1.95872	4.1072	0.408735	1	-1.19779	4.37148	0.576146	1	-6.54202	3.62052	0.0858395	0.915527	-5.05631	3.47656	0.110461	1
STM474_2365	yojN	phosphotransfer intermediate protein in two-component regulatory system with RcsBC	0.243689	7.78626	0.639446	1	-0.0504213	7.7073	0.902246	1	-0.205895	7.88992	0.598525	1	-1.19723	7.59002	0.0292165	0.660787	-0.459387	7.58974	0.504692	1	-0.63302	7.3633	0.239565	1
STM474_1178	flgJ	flagellar rod assembly protein/muramidase FlgJ	1.13939	6.41656	0.226087	1	-0.482082	5.59144	0.620092	1	-0.462092	5.85642	0.629554	1	-1.19653	5.66981	0.296158	1	0.048538	5.90541	0.978408	1	1.0718	6.35425	0.196456	1
STM474_1136	csgE	curli assembly protein CsgE	0.647062	6.53635	0.453576	1	0.174811	6.33999	0.791066	1	-0.186659	6.41687	0.796906	1	-1.19593	6.10859	0.158942	0.918318	-0.171865	6.23662	0.903683	1	-0.828474	5.81003	0.445428	1
STM474_2141	pduV	propanediol utilization protein	1.25818	4.90488	0.564823	1	1.71898	5.31645	0.255357	1	1.05443	5.09475	0.553369	1	-1.19533	4.08227	0.63557	1	-2.44712	3.5543	0.520761	1	0.769535	4.55386	0.745317	1
STM474_3805	STM474_3805	putative regulatory protein	-2.61604	7.11726	0.000174673	0.0387608	-0.758151	7.64143	0.0682065	1	-0.363754	8.05727	0.373843	1	-1.19326	7.83006	0.0161918	0.499497	-0.716083	7.72574	0.445763	1	-0.928	7.49487	0.0860374	1
STM474_1075	STM474_1075	putative acylphosphatase	-5.65055	3.3514	0.110477	1	-3.71062	3.48901	0.149206	1	0.490411	4.89458	0.766201	1	-1.1925	4.23308	0.610046	1	-10.471	3.46947	0.034849	0.769781	-2.51666	3.53076	0.446811	1
STM474_3294	hybF	hydrogenase nickel incorporation protein HybF	-0.85942	5.66427	0.534715	1	-1.62085	5.50987	0.119572	1	-1.74788	5.73647	0.130539	1	-1.19199	5.96124	0.195573	0.96939	-0.998838	5.75821	0.604401	1	-0.0317025	5.99561	0.975462	1
STM474_1265	aadA	aminoglycoside resistance protein	0.478706	7.35283	0.414997	1	-0.089819	7.12294	0.857072	1	-0.442926	7.21944	0.383482	1	-1.19105	7.02659	0.0340982	0.688604	-0.791566	6.89448	0.43694	1	-0.422645	6.88439	0.518678	1
STM474_1291	STM474_1291	arylsulfatase regulator	1.55876	5.77364	0.271524	1	-0.203177	4.77271	0.901463	1	0.564959	5.43548	0.663901	1	-1.18994	4.73113	0.560237	1	-2.33053	4.21305	0.483438	1	-1.57875	4.197	0.539882	1
STM474_0892	mdfA	multidrug translocase MdfA	-0.138384	6.73478	0.868628	1	-1.35671	6.3516	0.0542025	1	-0.383967	6.95257	0.4973	1	-1.18966	6.73502	0.0740276	0.814261	-0.433274	6.74371	0.708887	1	-0.521884	6.55058	0.481612	1
STM474_1255	STM474_1255	putative ABC transporter periplasmic binding protein	0.304703	6.56938	0.7274	1	-0.659292	6.19044	0.41305	1	-0.188513	6.64749	0.78762	1	-1.18702	6.3427	0.130721	0.904791	-1.77275	5.92429	0.425543	1	-1.51273	5.83301	0.160397	1
STM474_2870	STM474_2870	phage immunity repressor protein	-3.96339	3.78692	0.168532	1	0.163252	4.83835	0.918709	1	-0.777918	4.67673	0.706651	1	-1.1869	4.61595	0.57128	1	-10.8553	3.84414	0.0263333	0.754005	-0.555978	4.42318	0.800653	1
STM474_4065	rbsR	transcriptional repressor RbsR	0.461535	7.07681	0.518122	1	0.739885	7.31735	0.114704	1	0.159875	7.2398	0.761214	1	-1.18599	6.76197	0.0785432	0.821224	0.914349	7.49701	0.268884	1	-0.385687	6.63216	0.586339	1
STM474_2582	aegA	putative oxidoreductase Fe-S binding subunit	-0.235118	7.2727	0.701037	1	-0.979151	7.05062	0.0556303	1	-0.504372	7.48506	0.316339	1	-1.18235	7.32033	0.0417838	0.75024	-0.736696	7.2053	0.459738	1	-1.16616	6.90086	0.0829035	1
STM474_3442	truB	tRNA pseudouridine synthase B	-0.672463	7.50618	0.264529	1	-0.808635	7.52791	0.102002	1	-0.620518	7.85584	0.194257	1	-1.17831	7.73954	0.0215743	0.571537	-0.799658	7.60001	0.325267	1	-0.859016	7.42615	0.13103	1
STM474_1045	STM474_1045	hypothetical protein	-0.468624	6.30963	0.680863	1	0.367431	6.79125	0.571223	1	-0.520252	6.617	0.523166	1	-1.17665	6.46065	0.142635	0.918318	-6.21035	5.68993	0.00738304	0.556106	-0.528785	6.27506	0.570829	1
STM474_0093	apaG	ApaG protein	-3.88481	6.37438	0.000865051	0.175267	-1.37542	6.82167	0.0939295	1	-2.18676	6.89449	0.00125605	0.347334	-1.17659	7.2142	0.0642435	0.809779	-1.7825	6.78884	0.116593	0.96974	-2.28983	6.53697	0.00621102	0.579736
STM474_2343	ccmH	putative heme lyase subunit	-0.241936	3.42829	0.938737	1	1.05984	4.22834	0.617094	1	1.33789	4.67691	0.470895	1	-1.17199	3.47876	0.697645	1	-1.77126	3.07542	0.624384	1	-3.06615	2.70258	0.409804	1
STM474_0561	ybcI	putative membrane-bound metal-dependent hydrolase	-0.89283	5.53102	0.535305	1	-0.581008	5.71868	0.537945	1	-1.24559	5.74548	0.280051	1	-1.17092	5.84556	0.303921	1	-5.26677	5.09335	0.0425436	0.7737	-1.82053	5.25876	0.27064	1
STM474_4354	nfi	endonuclease V	-1.15458	7.1003	0.102978	1	-0.156747	7.56083	0.702829	1	-0.643612	7.60792	0.160066	1	-1.16853	7.5036	0.0134532	0.463838	-7.45679	6.71639	7.35e-07	0.000228084	-1.79959	6.91555	0.00554475	0.539112
STM474_3101	relA	GTP pyrophosphokinase	0.0358846	7.72667	0.950871	1	-0.241324	7.66592	0.552895	1	-0.58307	7.77626	0.170859	1	-1.1644	7.64938	0.0108909	0.392828	-0.966034	7.44708	0.248033	1	-1.20223	7.2162	0.0600283	1
STM474_0963	serC	phosphoserine aminotransferase	-2.19201	5.09845	0.309897	1	0.123959	5.94382	0.875059	1	-0.812234	5.78882	0.435877	1	-1.1636	5.7489	0.286232	1	-6.76375	4.97156	0.0186142	0.754005	-0.878242	5.42104	0.503652	1
STM474_0900	rimK	ribosomal protein S6 modification protein	-4.94195	3.6298	0.145343	1	-0.0823097	4.59752	0.96693	1	0.0147948	4.90227	0.994589	1	-1.15775	4.50841	0.569862	1	-1.52579	4.14799	0.643674	1	0.802257	5.00351	0.630042	1
STM474_4618	STM474_4618	putative inner membrane protein	0.00691381	6.57891	0.994233	1	0.405634	6.86478	0.441071	1	0.324374	7.0758	0.554823	1	-1.15634	6.51826	0.116512	0.884367	-2.28	5.9903	0.189633	1	-1.68255	5.95296	0.191217	1
STM474_0403	STM474_0403	hypothetical protein	0.786167	4.3481	0.786803	1	-10.4929	2.99165	0.0142327	1	-1.87155	3.59018	0.524553	1	-1.15389	3.84771	0.694436	1	-10.0704	3.08089	0.0461011	0.793647	-3.55523	3.02537	0.282581	1
STM474_1873	yebU	ribosomal RNA small subunit methyltransferase F	-0.517635	5.57553	0.72045	1	0.0297539	5.89773	0.971538	1	-0.921344	5.75229	0.373304	1	-1.15145	5.75453	0.387211	1	-1.34038	5.4351	0.603149	1	-3.4104	4.92513	0.0767988	1
STM474_2718	STM474_2718	gifsy-1 prophage DNA packaging protein	0.189624	6.49294	0.824871	1	0.0852259	6.51092	0.889306	1	-0.121934	6.66496	0.851917	1	-1.14608	6.34141	0.12745	0.904105	-1.44137	5.99144	0.397976	1	-1.12821	5.92541	0.27281	1
STM474_2926	gabD	succinate-semialdehyde dehydrogenase I	-0.979075	6.39417	0.357989	1	-0.391514	6.69116	0.580981	1	-0.449233	6.92327	0.536911	1	-1.14539	6.74713	0.145074	0.918318	-0.352293	6.77779	0.805961	1	-0.657648	6.50143	0.449642	1
STM474_2641	STM474_2641	FeS assembly protein IscX	0.303383	3.85432	0.909745	1	-0.227814	3.65726	0.926345	1	-1.07302	3.58759	0.656391	1	-1.14501	3.63857	0.700491	1	-4.96894	2.91564	0.200956	1	-0.617879	3.41374	0.828529	1
STM474_1807	STM474_1807	hydrogenase 1 large subunit	1.67524	6.29183	0.10368	1	0.362928	5.49161	0.734748	1	0.771837	5.99187	0.421319	1	-1.14486	5.17347	0.522644	1	-2.19252	4.66192	0.461668	1	-0.461235	4.99417	0.789958	1
STM474_2876	STM474_2876	putative periplasmic protein	-0.25367	6.68794	0.765111	1	-0.430939	6.68231	0.479333	1	-1.0515	6.70701	0.140461	1	-1.14331	6.7558	0.0955181	0.862756	0.15512	7.02999	0.874451	1	-0.809639	6.44937	0.318339	1
STM474_0176	yacc	Uncharacterized protein yacC	-0.173144	5.67732	0.894587	1	-0.3173	5.68323	0.727639	1	-0.225462	5.98145	0.806539	1	-1.14148	5.70768	0.312392	1	-3.84973	5.00668	0.184795	1	0.374649	5.94785	0.755203	1
STM474_0595	STM474_0595	phosphotransferase system PTS	0.428117	5.76741	0.725094	1	-0.936658	5.21835	0.451253	1	-0.834915	5.51076	0.477112	1	-1.14146	5.4856	0.357125	1	-0.231808	5.56987	0.904703	1	-1.10715	5.07606	0.519468	1
STM474_2943	nrdH	glutaredoxin-like protein	-1.89139	2.68082	0.56255	1	-3.35576	2.53989	0.25445	1	-0.242646	3.5226	0.92476	1	-1.1374	3.25885	0.691606	1	-2.52709	2.71772	0.441895	1	-9.72875	2.32162	0.0616366	1
STM474_1475	fumA	fumarate hydratase class I	1.33475	6.61243	0.155373	1	0.0442343	5.89302	0.958332	1	0.142589	6.20037	0.86182	1	-1.13285	5.74829	0.301319	1	0.116864	5.99889	0.942698	1	0.194278	5.87824	0.852412	1
STM474_1108	scsC	suppression of copper sensitivity protein	-0.544006	4.00981	0.838627	1	-1.32287	3.81251	0.563521	1	-0.380883	4.40302	0.851018	1	-1.13192	4.2008	0.619415	1	-10.4197	3.41921	0.0368478	0.77	1.65473	5.28408	0.25722	1
STM474_2064	STM474_2064	hypothetical protein	-0.419814	5.36424	0.785879	1	-0.379959	5.45267	0.743334	1	-1.31652	5.37534	0.308585	1	-1.13147	5.50765	0.38068	1	-1.52752	5.13355	0.569067	1	-5.16065	4.59014	0.0287718	1
STM474_2100	erfK	protein ErfK/srfK	-0.674867	5.34259	0.672247	1	-1.86524	5.06344	0.202137	1	-0.0789479	5.92901	0.934566	1	-1.13024	5.58971	0.34687	1	-1.42503	5.24157	0.589772	1	0.019171	5.63527	0.987857	1
STM474_p1116	STM474_p1116	putative phospholipase D	-1.39055	6.49713	0.117816	1	-0.588695	6.83849	0.416192	1	-2.22497	6.63993	0.00219863	0.505787	-1.12506	6.98222	0.0767097	0.820926	-6.15688	6.1945	0.00331779	0.37661	-1.63236	6.42108	0.196113	1
STM474_0174	speD	S-adenosylmethionine decarboxylase	0.138485	6.73652	0.857335	1	-0.0646765	6.70683	0.911868	1	-0.196975	6.90042	0.738261	1	-1.12186	6.61949	0.111077	0.875926	-0.11851	6.74943	0.916633	1	-0.710937	6.33698	0.392802	1
STM474_3468	yrbA	putative transcriptional regulator	0.0745555	5.20927	0.9659	1	-0.367243	5.07239	0.780617	1	0.298899	5.65691	0.782219	1	-1.1202	5.12539	0.567359	1	-5.73326	4.35319	0.0967205	0.931752	-1.00698	4.73864	0.622171	1
STM474_3296	hybD	hydrogenase 2 maturation endopeptidase	-0.381044	5.78409	0.792145	1	-1.39774	5.49951	0.216418	1	-0.737517	5.96899	0.432099	1	-1.11874	5.91558	0.238782	0.993234	-4.03366	5.19498	0.0936977	0.931752	-2.30688	5.21602	0.136256	1
STM474_0377	STM474_0377	putative cytoplasmic protein	-0.692286	5.14924	0.727253	1	-2.82116	4.71806	0.179418	1	-1.63008	5.18666	0.285387	1	-1.11834	5.40585	0.422441	1	-11.6276	4.60443	0.00827754	0.560236	-2.29012	4.71534	0.362937	1
STM474_3853	STM474_3853	putative transcriptional regulator	-2.26307	7.41085	0.0001545	0.0359986	-0.61401	7.93558	0.0835825	1	-0.472121	8.2501	0.192458	1	-1.1167	8.09264	0.00312416	0.172284	-1.19496	7.80203	0.102509	0.948033	-0.732341	7.80159	0.156025	1
STM474_3351	glgS	glycogen synthesis protein GlgS	-3.86978	4.01686	0.218593	1	-0.962902	4.58058	0.578883	1	-0.191172	5.14546	0.896897	1	-1.1114	4.86532	0.522918	1	-11.0807	4.0673	0.0202897	0.754005	-2.11397	4.19646	0.401649	1
STM474_t1429	STM474_t1429		-1.83919	2.4987	0.613066	1	-0.059679	3.15261	0.985926	1	-3.10235	2.62794	0.368334	1	-1.10666	3.07172	0.719962	1	-9.25983	2.31651	0.0938964	0.931752	-1.4851	2.5453	0.686922	1
STM474_p1021	traW	conjugative transfer assembly protein	-0.0234834	5.97043	0.984951	1	-0.51387	5.82089	0.536352	1	-0.864368	5.94381	0.343605	1	-1.1065	5.94022	0.271243	1	-0.249986	6.00471	0.893164	1	0.0727782	6.0032	0.939974	1
STM474_0677	ybeS	putative molecular chaperone	-1.24993	6.82776	0.118839	1	-1.19614	6.91618	0.0519735	1	-1.37333	7.12143	0.0279871	1	-1.10638	7.27893	0.0740761	0.814261	-0.225097	7.35421	0.813423	1	-0.263019	7.18512	0.689642	1
STM474_0336	STM474_0336	hypothetical protein	-11.0409	3.80589	0.0146416	0.968865	-0.96669	4.46067	0.606859	1	0.285117	5.26749	0.834447	1	-1.10472	4.74848	0.55926	1	-4.67408	4.00286	0.176804	1	-1.03554	4.35523	0.673822	1
STM474_1246	STM474_1246	pseudogene	0.811807	6.17756	0.465923	1	0.333642	5.96488	0.67095	1	-0.0636255	6.01444	0.947604	1	-1.10393	5.67584	0.313587	1	-11.8931	4.86782	0.00436843	0.441972	-1.01593	5.28453	0.475689	1
STM474_1119	putP	major sodium/proline symporter	-0.446642	6.31717	0.698044	1	0.0229133	6.60722	0.969417	1	0.225915	6.96966	0.700313	1	-1.10338	6.48244	0.130641	0.904791	1.12202	7.33049	0.173835	1	0.445715	6.74453	0.51126	1
STM474_2822	STM474_2822	putative phage tail-like protein	-1.1739	4.54511	0.616755	1	0.758265	5.50911	0.452064	1	-0.60119	5.07131	0.689469	1	-1.10317	4.96973	0.525372	1	-0.807733	4.80858	0.746571	1	-2.9612	4.17747	0.250095	1
STM474_0546	glxK	glycerate kinase II	-1.02458	6.49197	0.236932	1	-0.112135	6.93231	0.831503	1	0.191364	7.34266	0.714543	1	-1.10072	6.87462	0.0787164	0.821224	-1.50334	6.49328	0.297975	1	-0.53575	6.65374	0.560147	1
STM474_2113	cbiG	cobalamin biosynthesis protein CbiG	0.800745	5.16679	0.645667	1	0.258119	4.91976	0.860064	1	0.311261	5.20548	0.828589	1	-1.09818	4.67423	0.567782	1	-4.22545	3.94673	0.222817	1	0.30502	4.8606	0.865503	1
STM474_2063	STM474_2063	phage protein	-0.0206161	5.90265	0.986856	1	0.574118	6.29962	0.412355	1	0.650559	6.60261	0.333896	1	-1.09584	5.87451	0.262925	1	1.01887	6.65012	0.376797	1	1.09636	6.54619	0.19107	1
STM474_1623	rimL	ribosomal-protein-L7/L12-serine acetyltransferase	-2.87994	5.21961	0.131069	1	-1.48336	5.54631	0.141028	1	-0.27089	6.23136	0.742227	1	-1.09218	5.99389	0.227672	0.982911	-2.38595	5.42995	0.353721	1	-2.06213	5.33049	0.200536	1
STM474_1888	pagO	integral membrane protein	-3.92608	4.50374	0.109631	1	0.0142693	5.48242	0.98998	1	0.663028	6.1	0.436157	1	-1.09127	5.36613	0.404912	1	0.66047	5.91095	0.754939	1	1.41457	6.25938	0.108074	1
STM474_3117	xni	exonuclease IX	-1.57194	5.50585	0.290878	1	-1.81792	5.51935	0.101243	1	-0.897771	6.03462	0.348705	1	-1.0901	6.04825	0.220261	0.977837	0.0273013	6.24016	0.98525	1	-0.172862	5.98762	0.861615	1
STM474_t2082	STM474_t2082		-5.89805	-0.695321	0.299786	1	-0.199278	-0.101144	0.97883	1	-6.22476	-0.522829	0.215545	1	-1.08983	-0.116623	0.773997	1	-5.82103	-0.518155	0.326317	1	-6.09251	-0.810836	0.2809	1
STM474_0305	STM474_0305	putative cytoplasmic protein	-0.279677	6.10881	0.795154	1	-1.11334	5.86303	0.181592	1	-1.11004	6.12081	0.216515	1	-1.08885	6.20523	0.183563	0.953188	-0.999329	5.97013	0.544043	1	-2.33882	5.49164	0.136405	1
STM474_0206	stfD	putative periplasmic fimbrial chaperone	-0.615454	6.22187	0.53574	1	-0.371974	6.39505	0.55511	1	-0.548902	6.57746	0.429545	1	-1.08644	6.46112	0.13365	0.904791	-1.84597	5.99439	0.310871	1	-0.136746	6.41446	0.888587	1
STM474_4443	aphA	acid phosphatase/phosphotransferase	-2.15818	5.52231	0.167984	1	-1.26627	5.80222	0.174489	1	-0.100673	6.50673	0.894704	1	-1.08495	6.19239	0.22229	0.977837	-0.615692	6.09516	0.708879	1	-0.952063	5.81975	0.452316	1
STM474_2198	wcaC	glycosyl transferase	-0.122321	5.53792	0.931708	1	-0.793906	5.32791	0.483851	1	0.20186	6.03067	0.822555	1	-1.0841	5.5629	0.370721	1	-0.395392	5.5559	0.873593	1	0.192183	5.67812	0.869602	1
STM474_4150	yigP	putative inner membrane protein	-4.90323	2.94554	0.174002	1	0.462509	4.18889	0.82387	1	-3.66922	3.32032	0.163389	1	-1.08054	3.83676	0.710095	1	-0.775491	3.68622	0.793277	1	-1.05668	3.43018	0.713437	1
STM474_2700	STM474_2700	prophage tail assembly protein	-1.44933	6.26177	0.143995	1	0.101611	6.93437	0.858633	1	-0.810644	6.79081	0.210903	1	-1.08013	6.77687	0.0993944	0.862756	-0.5279	6.71226	0.6444	1	-1.38948	6.26401	0.186177	1
STM474_p221	STM474_p221	putative methylase	-4.98598	4.74243	0.0374919	1	-0.304478	5.61862	0.754107	1	-0.536769	5.77625	0.595966	1	-1.0796	5.65681	0.332528	1	-0.672086	5.53671	0.729252	1	-0.383523	5.49876	0.757636	1
STM474_4735	yjiX	putative cytoplasmic protein	-1.00597	4.18704	0.752022	1	0.248833	4.79847	0.906271	1	0.462185	5.1741	0.817108	1	-1.07619	4.56647	0.677273	1	1.12709	5.40488	0.67009	1	-0.336428	4.41428	0.914922	1
STM474_1659	ldhA	D-lactate dehydrogenase	-0.141011	5.56711	0.920279	1	0.956779	6.26236	0.159778	1	0.857455	6.45447	0.227721	1	-1.07507	5.60352	0.356597	1	1.17756	6.48028	0.470149	1	0.538599	5.91334	0.589716	1
STM474_1597	ansP	L-asparagine transport protein	-1.24489	6.14663	0.264248	1	-0.730627	6.39073	0.256824	1	-0.814784	6.61656	0.231236	1	-1.07348	6.60609	0.17488	0.936086	-2.03244	6.09676	0.222803	1	-0.393714	6.43969	0.616541	1
STM474_1732	yciN	protein YciN	-10.3575	3.13414	0.0349037	1	-4.30864	3.26075	0.189307	1	-2.05755	3.75479	0.492989	1	-1.0718	4.07801	0.649329	1	-10.2793	3.28017	0.0483948	0.810178	-3.99394	3.20324	0.270057	1
STM474_2655	STM474_2655	high-affinity nickel-transporter	-0.521387	6.97905	0.466446	1	-0.593193	7.02247	0.282617	1	-0.386739	7.36501	0.465131	1	-1.07159	7.18554	0.0704557	0.814261	-0.324367	7.20461	0.76584	1	-2.01279	6.52467	0.0118168	0.795546
STM474_3334	STM474_3334	hypothetical protein	-2.89844	3.85441	0.29665	1	-0.834449	4.37665	0.679491	1	0.314785	5.15402	0.835474	1	-1.0704	4.62941	0.603687	1	-0.698998	4.50003	0.793505	1	-0.0807936	4.61118	0.971225	1
STM474_4595	cycA	D-alanine/D-serine/glycine permease	-0.540219	7.60768	0.413017	1	-0.641148	7.64039	0.117229	1	-0.741627	7.8586	0.0679988	1	-1.06992	7.82295	0.0144936	0.481988	-1.40875	7.45579	0.0703496	0.868453	-1.90798	7.18019	0.00236004	0.275358
STM474_0244	yaer	Uncharacterized protein yaeR	1.00313	5.91414	0.422703	1	-0.790641	5.06094	0.57374	1	-1.08701	5.21646	0.477003	1	-1.06978	5.29887	0.457051	1	0.382817	5.67507	0.839436	1	-0.428089	5.12412	0.792811	1
STM474_0851	ybiN	putative SAM-dependent methyltransferase	0.901008	4.19883	0.738954	1	0.072414	3.7929	0.975899	1	1.80057	5.16872	0.240982	1	-1.06685	3.65799	0.722397	1	-2.69961	3.06301	0.391863	1	1.07141	4.28768	0.652444	1
STM474_1827	nhaB	sodium/proton antiporter	0.249061	6.11713	0.814668	1	-0.40077	5.87385	0.633376	1	-0.0654372	6.28419	0.935106	1	-1.06379	5.95947	0.257076	0.996337	-1.01253	5.71261	0.611967	1	0.754929	6.40078	0.367184	1
STM474_0039	STM474_0039	putative arylsulfatase regulator	-0.22455	8.08585	0.666754	1	-0.743437	7.94271	0.0889567	1	-0.0293211	8.50867	0.939699	1	-1.06354	8.16632	0.0125402	0.435564	-0.817807	7.98391	0.18693	1	-0.150029	8.1094	0.751068	1
STM474_1532	marC	multiple drug resistance protein MarC	0.405977	4.83593	0.863501	1	-0.408894	4.50415	0.854926	1	-0.844993	4.59115	0.721782	1	-1.06218	4.59379	0.654199	1	-5.49039	3.8146	0.194021	1	-2.07938	3.90906	0.501519	1
STM474_1469	ydgJ	putative oxidoreductase	-0.921522	5.26315	0.59229	1	-0.341365	5.56093	0.749586	1	-1.28067	5.47705	0.291326	1	-1.05931	5.62212	0.358103	1	-0.632997	5.51073	0.801862	1	-2.68559	4.84885	0.256161	1
STM474_2730	STM474_2730	hypothetical protein	-4.87512	1.76065	0.220847	1	1.2793	3.46875	0.660754	1	-1.16124	2.51815	0.679841	1	-1.05833	2.61665	0.708755	1	-2.89836	2.02606	0.465517	1	0.602249	2.9369	0.855458	1
STM474_1331	pfkB	6-phosphofructokinase 2	-0.615322	6.23917	0.5546	1	-0.587099	6.32226	0.423574	1	-0.199735	6.74606	0.777755	1	-1.0566	6.48754	0.204495	0.977837	0.246627	6.78329	0.836446	1	-0.919604	6.11675	0.346731	1
STM474_2760	ung	uracil-DNA glycosylase	-1.60918	6.68048	0.058483	1	-0.835866	6.98495	0.208948	1	-1.09324	7.15467	0.071249	1	-1.05574	7.24517	0.0983311	0.862756	-1.59102	6.82662	0.157463	1	-2.91273	6.44158	0.00244903	0.278771
STM474_0531	sfbA	putative ABC-type transport system ATPase component	0.096908	5.98828	0.934424	1	-0.731447	5.69245	0.418135	1	0.100636	6.31932	0.893367	1	-1.05417	5.91425	0.263511	1	-0.791677	5.74038	0.659857	1	0.0467351	5.94686	0.962654	1
STM474_0381	dedD	DedD protein	0.64962	6.33071	0.486445	1	0.269318	6.18396	0.697467	1	-0.18121	6.21244	0.81883	1	-1.05382	5.946	0.256611	0.996337	-0.190009	6.02093	0.906142	1	0.173965	6.04324	0.857566	1
STM474_2157	hisD	histidinol dehydrogenase	-3.29475	5.35262	0.0540211	1	-1.29571	5.77471	0.155974	1	-1.02375	6.11533	0.248434	1	-1.05233	6.18366	0.274905	1	-0.715082	6.03772	0.670995	1	-0.813426	5.84879	0.447786	1
STM474_4423	malE	maltose ABC transporter periplasmic protein	-0.938873	6.53034	0.365562	1	-0.480161	6.77652	0.407998	1	-0.578704	6.99283	0.315753	1	-1.04943	6.90064	0.0940115	0.862756	-2.6243	6.2849	0.190824	1	-0.875883	6.5391	0.266066	1
STM474_0486	ybay	Uncharacterized lipoprotein ybaY	-2.23018	4.56283	0.412178	1	-0.00137361	5.34855	1	1	-0.430009	5.40779	0.727286	1	-1.04666	5.25445	0.457525	1	-4.47101	4.49353	0.116917	0.96974	-0.791412	4.92278	0.662189	1
STM474_4339	rpoC	DNA-directed RNA polymerase subunit beta'	-0.841714	5.52817	0.558586	1	-0.891961	5.58173	0.362863	1	0.235979	6.3377	0.764941	1	-1.04462	5.8646	0.306215	1	-0.9388	5.63636	0.699286	1	-2.04559	5.19062	0.212972	1
STM474_3949	STM474_3949	putative glycosyl hydrolase	-0.409726	7.64353	0.490673	1	-0.393343	7.72329	0.376598	1	0.0315009	8.17901	0.934729	1	-1.04431	7.81249	0.0177491	0.526743	-1.17437	7.50499	0.126199	0.995473	-0.429492	7.62185	0.416896	1
STM474_3158	galR	DNA-binding transcriptional regulator GalR	-1.32369	6.13623	0.206463	1	-0.47759	6.50395	0.444118	1	-0.791355	6.63783	0.252921	1	-1.04201	6.6291	0.139199	0.915008	0.1495	6.86768	0.884776	1	-0.490719	6.40763	0.548829	1
STM474_p273	pilU	prepilin peptidase	-0.340633	5.56172	0.808771	1	-0.0313114	5.77738	0.972812	1	-0.889531	5.67386	0.4138	1	-1.0417	5.69982	0.341865	1	-5.61405	4.90051	0.0680174	0.865895	-0.0484828	5.68478	0.971107	1
STM474_2903	STM474_2903	putative transposase	-2.34063	3.2746	0.479408	1	0.64415	4.42123	0.730687	1	-0.0613539	4.29365	0.978437	1	-1.04049	3.97534	0.656646	1	1.76915	5.26815	0.425695	1	-4.98486	3.03862	0.168021	1
STM474_2702	STM474_2702	phage tail component M-like protein	-0.987115	5.10117	0.615531	1	-0.939711	5.18773	0.455422	1	-0.26141	5.71322	0.820761	1	-1.03675	5.48925	0.423436	1	0.168782	5.73784	0.943592	1	-2.33279	4.7632	0.300705	1
STM474_2708	STM474_2708	putative virulence protein	-0.568044	7.32288	0.485102	1	-0.795761	7.30816	0.174871	1	-1.53425	7.33677	0.0138189	0.969283	-1.03531	7.56034	0.0807403	0.830244	-2.06929	7.03006	0.0486688	0.811844	-1.22116	7.08506	0.0986734	1
STM474_3969	ilvN	acetolactate synthase 1 regulatory subunit	-0.02595	5.52654	0.988181	1	-2.17737	4.9016	0.171168	1	-1.56792	5.28897	0.278943	1	-1.03172	5.5207	0.42565	1	-2.88722	4.87112	0.296612	1	-0.509559	5.29961	0.731604	1
STM474_4427	ubiC	chorismate pyruvate lyase	-1.06058	6.65921	0.319955	1	-0.543622	6.91998	0.301032	1	-0.567886	7.167	0.270465	1	-1.03016	7.07671	0.0631135	0.80428	-4.87814	6.28605	0.00220227	0.283269	-1.59393	6.49167	0.156524	1
STM474_2514	yfeC	putative negative regulator	1.2573	5.82962	0.301543	1	0.407965	5.36102	0.716349	1	-3.02863	4.57282	0.226867	1	-1.02762	5.05511	0.526509	1	-0.936997	4.82391	0.724627	1	-1.08042	4.61502	0.617707	1
STM474_0913	artQ	arginine transporter permease subunit ArtQ	0.084312	4.65307	0.970546	1	-0.10761	4.62915	0.949521	1	-0.177515	4.85301	0.91697	1	-1.02723	4.59339	0.613744	1	-4.49337	3.83294	0.204757	1	-11.0552	3.60559	0.0166352	0.86263
STM474_1950	cheB	chemotaxis-specific methylesterase	0.884091	5.56996	0.533794	1	0.0612783	5.16607	0.962542	1	-0.300739	5.25016	0.82845	1	-1.02723	5.0467	0.521479	1	0.671541	5.57883	0.788359	1	-0.135544	4.98733	0.937166	1
STM474_2146	sbmC	DNA gyrase inhibitor	-4.53261	4.12126	0.147074	1	-0.540279	4.87677	0.722192	1	-0.780176	5.04108	0.633646	1	-1.0246	5.03308	0.639409	1	-0.00470918	5.18887	1	1	-0.955803	4.6372	0.701768	1
STM474_2811	smpB	SsrA-binding protein	0.0615229	6.36319	0.948132	1	-0.59665	6.13743	0.410575	1	-1.04008	6.23404	0.192908	1	-1.02214	6.31767	0.27268	1	-4.54279	5.53988	0.0587325	0.842494	-1.961	5.65148	0.129031	1
STM474_0065	citX2	putative cytoplasmic protein	-0.768027	5.36896	0.618705	1	-0.176883	5.68685	0.854735	1	-1.30269	5.522	0.270355	1	-1.02103	5.68598	0.355065	1	-5.59325	4.88045	0.0709349	0.869325	-0.0280155	5.67445	0.983768	1
STM474_2103	cobU	adenosylcobinamide kinase/adenosylcobinamide-phosphate guanylyltransferase	-0.0612759	3.13998	0.988195	1	0.0929704	3.28461	0.973496	1	0.809521	3.94669	0.755526	1	-1.02096	3.15562	0.738059	1	0.56934	3.61646	0.85569	1	-0.959316	2.752	0.795589	1
STM474_0714	fur	ferric uptake regulator	-7.42147	0.471934	0.239257	1	-1.68799	0.7977	0.675651	1	-7.75269	0.736878	0.151379	1	-1.02073	1.27484	0.763473	1	-7.34309	0.625079	0.276065	1	-7.60837	0.399333	0.214944	1
STM474_3232	STM474_3232	putative GntR-family regulatory protein	-1.09096	6.13256	0.34888	1	-0.725368	6.33164	0.268821	1	-0.389213	6.72405	0.537063	1	-1.01936	6.56246	0.155122	0.918318	-0.101554	6.66762	0.944445	1	-0.620905	6.28358	0.477717	1
STM474_0383	prpB	2-methylisocitrate lyase	-0.253659	6.32792	0.81089	1	-0.351848	6.35606	0.677466	1	-1.47437	6.22253	0.112417	1	-1.01073	6.43808	0.248102	0.993985	-2.3312	5.85532	0.203783	1	-0.203279	6.34273	0.837352	1
STM474_2535	ptsI	phosphoenolpyruvate-protein phosphotransferase	0.555165	3.20287	0.880919	1	-1.59643	2.40764	0.678927	1	1.0305	3.82457	0.709287	1	-1.00879	2.89646	0.783086	1	-9.04787	2.11988	0.163975	1	-9.31365	1.9301	0.119982	1
STM474_2035	STM474_2035	putative tail protein	-1.27313	4.38316	0.628935	1	-0.0713651	4.9145	0.963396	1	0.279684	5.35211	0.828318	1	-1.00796	4.86743	0.558083	1	-4.50313	4.09619	0.187249	1	-1.07258	4.42714	0.642594	1
STM474_4274	hslU	ATP-dependent protease ATP-binding subunit	-0.513013	7.8575	0.310422	1	-0.452158	7.95582	0.204881	1	-1.46166	7.86818	0.000283983	0.102692	-1.00375	8.08326	0.0187757	0.537528	-0.928253	7.84245	0.228175	1	-1.06269	7.63988	0.0235218	0.962951
STM474_3413	STM474_3413	phosphotransferase system mannitol/fructose-specific IIA component	1.38899	7.45322	0.0155257	0.968865	0.890102	7.18398	0.0747368	1	0.362861	7.12104	0.517846	1	-1.00349	6.59089	0.156176	0.918318	-1.26867	6.24322	0.395443	1	0.281225	6.72977	0.672801	1
STM474_3114	ygdh	LOG family protein ygdH	-0.254416	6.77685	0.766615	1	-0.234192	6.85923	0.732586	1	-0.0937445	7.1821	0.889766	1	-1.00311	6.8907	0.169387	0.920589	-1.43465	6.49504	0.305317	1	-0.753659	6.54829	0.376167	1
STM474_0911	artJ	arginine-binding periplasmic protein 2 precursor	-1.85479	4.08338	0.503842	1	0.311591	4.95717	0.829269	1	0.108644	5.10563	0.943764	1	-1.00017	4.71446	0.599384	1	-10.8932	3.88301	0.0242149	0.754005	-3.57355	3.83074	0.2743	1
STM474_2311	yejE	putative ABC-type dipeptide/oligopeptide/nickel transport system permease component	1.93502	5.92199	0.100737	1	1.98154	6.03186	0.0107414	1	0.594656	5.31253	0.652135	1	-0.996786	4.65162	0.607986	1	-0.015814	4.79322	0.997244	1	0.378962	4.84239	0.834077	1
STM474_3061	STM474_3061	putative flavoprotein	-2.06784	4.54442	0.448571	1	-0.760663	4.97183	0.587692	1	-0.491695	5.3338	0.701942	1	-0.996452	5.22273	0.480823	1	0.634136	5.721	0.721521	1	0.462003	5.46354	0.781822	1
STM474_2681	yfhL	putative ferredoxin	-1.80966	5.05338	0.327341	1	-0.11918	5.70099	0.894197	1	-0.169136	5.93418	0.86158	1	-0.993686	5.68191	0.358195	1	-7.24168	4.84691	0.0261225	0.754005	-0.917139	5.2859	0.576676	1
STM474_1963	STM474_1963	ThiJ/PfpI domain protein	0.698853	6.14314	0.539389	1	-1.45796	5.27562	0.253025	1	-0.101944	6.03255	0.911446	1	-0.985645	5.75096	0.360177	1	-0.244708	5.77819	0.889445	1	-0.717371	5.42026	0.627881	1
STM474_1528	ydeD	O-acetylserine/cysteine export protein	-1.7345	5.25154	0.301235	1	-0.981748	5.53326	0.337297	1	-1.00632	5.78192	0.31915	1	-0.985517	5.86642	0.323477	1	-0.680625	5.71175	0.733791	1	-0.343416	5.69447	0.761751	1
STM474_0690	STM474_0690	PhoH-like ATP-binding protein	2.03212	4.72663	0.406531	1	-0.103728	3.41726	0.971498	1	0.556796	4.02352	0.826592	1	-0.984533	3.39468	0.769541	1	1.77999	4.6708	0.594298	1	-9.81563	2.40635	0.0742137	1
STM474_3091	ptpS	putative 6-pyruvoyl tetrahydrobiopterin synthase	0.399124	7.61068	0.459307	1	-0.842117	7.1107	0.0952687	1	-0.732382	7.40746	0.159655	1	-0.982967	7.39672	0.0419112	0.75024	-1.20699	7.05952	0.307223	1	-0.441771	7.17881	0.489159	1
STM474_1565	STM474_1565	pseudogene	1.51404	4.93893	0.454306	1	0.937447	4.61075	0.60056	1	1.27563	5.09703	0.432078	1	-0.979887	4.00082	0.687686	1	-0.457138	3.93702	0.876595	1	0.476995	4.23117	0.843204	1
STM474_2557	eutR	transcriptional regulator EutR	0.154394	5.79071	0.900144	1	-0.964752	5.38199	0.382633	1	0.445839	6.2797	0.560422	1	-0.979294	5.71125	0.365559	1	-0.597411	5.58714	0.807942	1	-1.86778	5.05073	0.39336	1
STM474_3875	grxC	glutaredoxin 3	-5.23264	5.1434	0.0108353	0.901654	-0.531418	5.93141	0.507335	1	-0.98145	6.02119	0.273849	1	-0.979213	6.09965	0.249051	0.993985	-12.2772	5.24854	0.00145784	0.212024	-2.09393	5.39305	0.239152	1
STM474_0721	potE	putrescine transporter	-1.2682	5.99061	0.332602	1	0.141846	6.63378	0.82123	1	-1.24654	6.32588	0.173627	1	-0.978112	6.48843	0.239023	0.993234	0.988998	7.20598	0.271389	1	-1.85903	5.82178	0.128435	1
STM474_3549	yhdU	putative periplasmic protein	-1.15681	4.75752	0.587791	1	0.0998754	5.34096	0.93513	1	-2.166	4.84055	0.242695	1	-0.976263	5.21877	0.538406	1	-5.41881	4.40517	0.108165	0.952821	-2.25344	4.48968	0.334776	1
STM474_1838	rnd	ribonuclease D	0.21091	5.17296	0.906167	1	-4.10372	4.22261	0.070877	1	0.0640339	5.42456	0.959337	1	-0.976227	5.06405	0.537017	1	-0.0949253	5.16036	0.972699	1	-0.400232	4.86577	0.841856	1
STM474_1812	STM474_1812	cytochrome D ubiquinol oxidase subunit 1	0.508299	5.44467	0.777465	1	0.525766	5.52797	0.627012	1	0.0691242	5.53381	0.956401	1	-0.974141	5.17156	0.532783	1	0.0881644	5.35607	0.96697	1	-0.170204	5.06489	0.919857	1
STM474_4782	STM474_4782	protein smp precursor	-0.910804	5.20429	0.613695	1	0.356661	5.84754	0.676115	1	0.26096	6.05133	0.76281	1	-0.971709	5.58871	0.408377	1	-2.43773	4.97907	0.304352	1	0.419029	5.79458	0.689986	1
STM474_0212	yadQ	chloride transporter	-0.165429	7.40207	0.793485	1	-0.414518	7.36292	0.382155	1	-0.756282	7.48308	0.13711	1	-0.971612	7.48527	0.0585092	0.785715	-0.0948948	7.5773	0.893876	1	-0.155807	7.39442	0.775187	1
STM474_4563	purA	adenylosuccinate synthetase	-9.31771	2.15307	0.12272	1	0.537562	3.44781	0.881058	1	0.829063	3.88305	0.785645	1	-0.971567	3.0964	0.746543	1	0.483862	3.48999	0.911682	1	2.13955	4.4782	0.427241	1
STM474_2757	yfiE	putative transcriptional regulator	-0.333363	6.03822	0.757675	1	0.169401	6.35446	0.795182	1	-0.0158674	6.51616	0.983019	1	-0.971442	6.19735	0.227451	0.982911	-0.0288456	6.32211	0.985336	1	0.739334	6.59413	0.325196	1
STM474_0869	pflE	putative pyruvate formate lyase activating enzyme	-1.32376	5.33303	0.421603	1	-0.0325978	5.90134	0.971216	1	0.506372	6.44849	0.490124	1	-0.971311	5.84754	0.33591	1	-1.14099	5.52923	0.560722	1	-0.617593	5.5567	0.634385	1
STM474_p233	yddA	hypothetical protein	-1.30864	4.96826	0.519878	1	1.33532	6.36174	0.0413931	1	0.813991	6.26616	0.286694	1	-0.970299	5.47771	0.476455	1	-4.30564	4.69724	0.157485	1	0.83652	5.93653	0.407504	1
STM474_4528	yjeI	putative outer membrane lipoprotein	0.195476	5.28864	0.913949	1	0.14838	5.33583	0.895107	1	-0.256392	5.39485	0.840218	1	-0.968304	5.19125	0.548461	1	-2.11312	4.63754	0.398701	1	-0.129298	5.10753	0.934986	1
STM474_2475	STM474_2475	putative periplasmic protein	0.023207	8.53277	0.955502	1	-0.297368	8.45325	0.353639	1	0.0857869	8.89452	0.778638	1	-0.968282	8.52541	0.0034851	0.181574	-0.322745	8.51019	0.590997	1	-1.00544	8.08948	0.022149	0.931257
STM474_4361	purD	phosphoribosylamine--glycine ligase	-1.06443	7.01388	0.288621	1	-0.30572	7.37724	0.513311	1	-0.282	7.6446	0.536831	1	-0.967565	7.45361	0.0983353	0.862756	-0.262171	7.46573	0.73482	1	-2.05311	6.74919	0.00703421	0.619409
STM474_0169	yacl	UPF0231 protein yacL	-0.203042	6.19997	0.85112	1	-1.20166	5.89209	0.141682	1	-0.0208848	6.61636	0.977029	1	-0.967471	6.30144	0.202052	0.977837	-1.02003	6.01935	0.521307	1	-0.378806	6.10687	0.679612	1
STM474_0512	gsk	inosine-guanosine kinase	-2.08345	6.57599	0.0232295	1	-0.897763	6.96188	0.115111	1	-0.719453	7.28314	0.183532	1	-0.967307	7.27278	0.0863362	0.842281	0.524309	7.69547	0.450526	1	-0.575187	6.99862	0.390559	1
STM474_4763	STM474_4763	nucleotidase	-1.06842	6.68217	0.178289	1	-1.2296	6.70451	0.0355316	1	-0.472534	7.23142	0.389074	1	-0.959854	7.12531	0.0867276	0.842281	-0.199006	7.16454	0.8336	1	-2.02168	6.42429	0.0144504	0.832594
STM474_3330	ygiX	DNA-binding transcriptional regulator QseB	-1.10965	6.37437	0.241009	1	-0.538379	6.65271	0.359782	1	-0.631391	6.8724	0.285596	1	-0.959547	6.83086	0.139343	0.915008	-1.2447	6.4746	0.417907	1	-0.174592	6.72293	0.810824	1
STM474_p1089	STM474_p1089	putative diguanylate cyclase/phosphodiesterase	-0.247363	5.21402	0.883281	1	0.482426	5.66377	0.604643	1	-0.803718	5.31504	0.544283	1	-0.956207	5.33856	0.488796	1	-11.5059	4.48526	0.00985574	0.598691	-6.46344	4.33987	0.0403323	1
STM474_p1045	STM474_p1045	putative cytoplasmic protein	1.22186	5.99187	0.282078	1	-0.458705	5.12012	0.722759	1	0.212756	5.697	0.854863	1	-0.955888	5.26584	0.492654	1	-2.16906	4.69704	0.460739	1	-0.0191259	5.22904	0.993285	1
STM474_1131	ycdX	putative hydrolase	0.0217124	5.62882	0.987967	1	-2.25934	4.96632	0.131195	1	-1.48565	5.38909	0.253959	1	-0.95171	5.6264	0.413174	1	-3.83269	4.8652	0.144124	1	-0.235819	5.49379	0.870464	1
STM474_1750	STM474_1750	putative ferredoxin	1.00585	5.83936	0.405333	1	-0.353445	5.15999	0.780769	1	0.282295	5.72943	0.791514	1	-0.950341	5.26245	0.494318	1	-4.31874	4.47669	0.132324	1	-1.49424	4.67646	0.453191	1
STM474_0454	apbA	2-dehydropantoate 2-reductase	-1.46333	5.80667	0.235133	1	-0.326167	6.27678	0.635129	1	-1.31609	6.17555	0.139175	1	-0.94957	6.36818	0.287266	1	-0.103772	6.44901	0.935426	1	-1.03958	5.91786	0.31266	1
STM474_2571	eutQ	putative ethanolamine utilization protein	-3.12193	3.03498	0.325041	1	0.375902	4.1265	0.867559	1	-1.14513	3.72691	0.664261	1	-0.948531	3.86422	0.699987	1	-10.0234	3.03147	0.0596068	0.845762	-2.5398	3.09101	0.411695	1
STM474_4207	STM474_4207	putative cytoplasmic protein	-1.35643	4.9849	0.568411	1	1.3161	6.37919	0.0478488	1	0.184802	5.92944	0.863959	1	-0.944415	5.51687	0.539925	1	-2.35471	4.91134	0.327117	1	-2.72955	4.69541	0.217727	1
STM474_0029	bcfH	putative thiol-disulfide isomerase	-0.765479	7.39032	0.207168	1	-0.629857	7.51498	0.198928	1	-1.48866	7.49237	0.00252813	0.505787	-0.940564	7.73585	0.0388923	0.732393	-1.02708	7.44066	0.188033	1	-0.135929	7.64345	0.783877	1
STM474_1611	ydcR	putative regulatory protein	0.372713	5.81189	0.764238	1	-1.90119	5.03102	0.176587	1	-0.349957	5.77906	0.734542	1	-0.940174	5.62698	0.437214	1	-1.43369	5.21461	0.59034	1	-0.749838	5.27771	0.637639	1
STM474_0536	allA	ureidoglycolate hydrolase	1.39886	4.14156	0.699809	1	1.02826	3.95774	0.70354	1	0.663009	3.98359	0.807963	1	-0.936433	3.30921	0.752137	1	-9.44501	2.49144	0.143868	1	0.173549	3.35474	0.962578	1
STM474_p1087	STM474_p1087	putative inner membrane protein	0.2482	5.07407	0.890551	1	-0.108253	4.96437	0.94043	1	-0.276387	5.1431	0.855676	1	-0.935405	4.95968	0.586427	1	-11.1173	4.10349	0.0195476	0.754005	-0.402384	4.74011	0.868224	1
STM474_p232	STM474_p232	hypothetical protein	-1.13487	6.23363	0.341048	1	-1.12177	6.31004	0.0904058	1	-0.776206	6.68447	0.245327	1	-0.935366	6.70601	0.154292	0.918318	-0.243502	6.71627	0.834688	1	-1.07765	6.23565	0.219188	1
STM474_4683	idnK	D-gluconate kinase	-0.805417	8.18512	0.108796	1	-0.597528	8.33734	0.150176	1	-0.706847	8.55139	0.0647575	1	-0.935242	8.54744	0.0181383	0.528676	-0.546589	8.4261	0.360831	1	-1.00099	8.10562	0.0472557	1
STM474_0007	talB	transaldolase B	-0.390357	6.26243	0.733123	1	-0.263811	6.39064	0.686614	1	0.19853	6.87561	0.733919	1	-0.934557	6.45903	0.19308	0.963597	-0.430401	6.38704	0.743422	1	-1.65939	5.82741	0.171752	1
STM474_0043	nhaR	transcriptional activator NhaR	-0.417001	6.66089	0.616666	1	-0.740458	6.60381	0.250128	1	0.0757438	7.22125	0.896402	1	-0.933506	6.86934	0.170496	0.925298	-0.190519	6.9039	0.871237	1	-0.483671	6.62215	0.620958	1
STM474_2580	yffH	putative pyrophosphohydrolase	0.211755	6.86755	0.772953	1	-0.783031	6.49244	0.224775	1	-0.0434082	7.06582	0.93762	1	-0.928646	6.77548	0.160151	0.918318	0.400731	7.11339	0.659555	1	-0.242345	6.62878	0.743157	1
STM474_2578	STM474_2578	putative cytoplasmic protein	-1.29635	3.61342	0.687131	1	-2.86071	3.37626	0.259129	1	-0.290053	4.30148	0.895984	1	-0.928034	4.12594	0.678655	1	-10.277	3.28065	0.0410833	0.77	0.992064	4.67128	0.617392	1
STM474_4633	yjgA	YjgA protein	-1.76458	4.14327	0.518135	1	-0.30462	4.69097	0.850765	1	-0.289969	4.95427	0.856753	1	-0.927999	4.77932	0.614782	1	1.61385	5.92063	0.339042	1	0.408288	4.96219	0.810694	1
STM474_4278	priA	primosome assembly protein PriA	-2.55648	-2.03792	1	1	-2.82791	-2.29456	1	1	-2.81115	-2.02717	1	1	-0.927841	-2.08877	1	1	-2.50009	-1.81979	1	1	-2.7289	-2.23927	1	1
STM474_p1029	traP	conjugative transfer protein	-0.771117	6.35246	0.419906	1	-0.985208	6.34957	0.130475	1	-0.592694	6.75001	0.36686	1	-0.927734	6.70391	0.157864	0.918318	-0.238773	6.71371	0.838354	1	-1.23601	6.18212	0.177529	1
STM474_0159	pdhR	transcriptional regulator PdhR	-0.761465	4.34807	0.828204	1	0.839414	5.22354	0.641929	1	-2.12611	4.30887	0.464503	1	-0.926284	4.69277	0.713454	1	-1.41214	4.28528	0.717392	1	-0.552093	4.40064	0.86897	1
STM474_4532	ecnA	putative entericidin A	-1.14348	5.72254	0.363704	1	0.164196	6.33881	0.803344	1	-0.548254	6.26349	0.475444	1	-0.926098	6.19998	0.251411	0.993985	-0.904937	5.9425	0.626661	1	-0.51267	5.93273	0.620538	1
STM474_p1043	ssbB	single-strand DNA binding protein	0.641259	8.79497	0.122839	1	0.101876	8.56411	0.752966	1	-0.0789768	8.73014	0.823568	1	-0.924188	8.45847	0.0188003	0.537528	-0.525348	8.34211	0.318434	1	-0.00172692	8.42519	0.996742	1
STM474_1156	solA	N-methyltryptophan oxidase	0.196236	6.84998	0.802325	1	-0.165371	6.74119	0.764695	1	-0.444573	6.87324	0.452281	1	-0.923533	6.76791	0.152183	0.918318	-3.89235	5.98818	0.0335663	0.769781	-0.731443	6.41481	0.407732	1
STM474_0962	ycaP	putative inner membrane protein	-0.561068	6.24435	0.580453	1	-1.04545	6.14014	0.217666	1	-2.15994	6.11915	0.0160799	0.994625	-0.922385	6.51637	0.218955	0.977837	-9.47951	5.64561	0.000905538	0.145323	-1.07906	6.04457	0.274895	1
STM474_2676	murQ	N-acetylmuramic acid-6-phosphate etherase	-0.638498	6.00689	0.566374	1	-2.23611	5.64224	0.0203475	1	-0.866038	6.2511	0.26335	1	-0.919644	6.3104	0.250754	0.993985	-2.00561	5.75571	0.30046	1	-1.15664	5.81208	0.512904	1
STM474_3373	fadH	2	-0.633105	8.56309	0.183999	1	-0.861161	8.55113	0.0354978	1	-1.33244	8.65759	0.00280317	0.506835	-0.918408	8.8663	0.0218722	0.576174	-1.31322	8.47497	0.0260648	0.754005	-0.838997	8.47501	0.0653636	1
STM474_0834	STM474_0834	putative inner membrane protein	-0.634271	6.8961	0.538692	1	-2.05689	6.56241	0.00437666	0.762997	-0.681745	7.2067	0.284549	1	-0.918173	7.1988	0.156822	0.918318	-1.80912	6.6835	0.138578	1	-1.24587	6.67716	0.185593	1
STM474_0691	miaB	rRNA modification protein	-0.755884	6.50118	0.376191	1	-0.207159	6.80231	0.70097	1	-0.571895	6.90138	0.330139	1	-0.917392	6.85048	0.139458	0.915008	-0.410304	6.78084	0.704052	1	-0.254341	6.69345	0.706597	1
STM474_4371	metA	homoserine O-succinyltransferase	-0.652481	6.03923	0.558796	1	-0.987089	5.99048	0.212304	1	-0.907274	6.27434	0.239342	1	-0.916444	6.34899	0.226618	0.982911	0.0607402	6.50023	0.961745	1	-0.511708	6.08231	0.624822	1
STM474_4340	STM474_4340	putative inner membrane protein	-0.430364	6.12516	0.714302	1	-0.956371	5.99632	0.256072	1	-0.111096	6.59819	0.891066	1	-0.915774	6.34481	0.260209	0.998243	-0.250773	6.34584	0.85717	1	-0.219259	6.20811	0.814509	1
STM474_0026	bcfE	fimbrial subunit	-2.12257	5.50738	0.211924	1	-1.51094	5.71332	0.126387	1	-1.34602	6.0148	0.13333	1	-0.915023	6.22737	0.252779	0.996036	-0.815025	5.99832	0.610589	1	-1.20746	5.71316	0.283175	1
STM474_4678	yjgQ	putative permease	-3.84729	2.918	0.247155	1	-4.02964	2.96214	0.218193	1	-4.29705	3.205	0.137846	1	-0.914717	3.81622	0.711758	1	-9.96282	2.97304	0.0601956	0.848074	-10.2486	2.80804	0.0448081	1
STM474_1791	sirC	putative transcriptional regulator	0.987354	3.40123	0.778741	1	0.208163	3.00765	0.942412	1	0.535548	3.44548	0.868336	1	-0.914427	2.84772	0.78283	1	-8.98215	2.03812	0.101383	0.948033	-9.26831	1.85794	0.0830916	1
STM474_4223	STM474_4223	L-rhamnose 1-epimerase	-0.0335626	5.9811	0.976934	1	0.144809	6.14379	0.840247	1	0.306106	6.48727	0.673497	1	-0.907388	6.02184	0.2997	1	-2.6394	5.35925	0.238126	1	-0.486013	5.76255	0.655574	1
STM474_1494	STM474_1494	hypothetical protein	-6.1663	-0.474444	0.336426	1	0.834056	0.617814	0.832297	1	-2.1709	-0.0703718	0.583233	1	-0.906275	0.200578	0.81718	1	-2.70557	-0.201138	0.616793	1	5.35838	4.29557	0.0791908	1
STM474_0728	kdpA	K+-transporting ATPase	-0.809077	5.7184	0.522239	1	0.00828146	6.14211	0.991682	1	0.73078	6.80526	0.267738	1	-0.905809	6.09052	0.285121	1	0.496964	6.47595	0.685967	1	-0.717891	5.73418	0.52715	1
STM474_1085	STM474_1085	putative cytoplasmic protein	0.72523	5.43885	0.625891	1	-1.43835	4.56096	0.415806	1	-0.465693	5.14852	0.747795	1	-0.904145	5.05786	0.561774	1	0.628785	5.52166	0.75482	1	-3.85642	4.12382	0.210778	1
STM474_1688	STM474_1688	oxidoreductase	-1.07415	4.52532	0.696296	1	-0.604269	4.76213	0.704384	1	-2.14703	4.58577	0.290137	1	-0.903806	4.98448	0.588567	1	-2.6173	4.3299	0.350519	1	-1.81279	4.3158	0.466858	1
STM474_p278	pilP	type IV pilus biogenesis protein PilP	-2.50375	5.00059	0.219877	1	-1.16395	5.36708	0.323755	1	-0.485478	5.8682	0.633524	1	-0.898811	5.78821	0.416919	1	-1.21406	5.42347	0.570029	1	0.00163681	5.75226	1	1
STM474_3709	gntR	transcriptional regulator GntR	-2.88796	5.32849	0.0913709	1	-0.393237	6.03096	0.612907	1	0.782926	6.91311	0.18132	1	-0.896899	6.16938	0.278225	1	-1.0545	5.85214	0.534659	1	-0.526358	5.88916	0.60398	1
STM474_p276	pilR	integral membrane protein	-2.16285	5.41565	0.29769	1	-1.68435	5.58584	0.11089	1	-0.169131	6.36812	0.824109	1	-0.896794	6.14903	0.29929	1	-0.273507	6.13336	0.856064	1	-0.191143	6.01793	0.84676	1
STM474_1829	STM474_1829	putative cytoplasmic protein	-8.2583	4.06574	0.0236493	1	-0.473471	4.90404	0.759367	1	-1.22813	4.89261	0.460698	1	-0.893923	5.07697	0.570602	1	-11.2221	4.20512	0.0165065	0.717956	-1.10554	4.58894	0.582804	1
STM474_3000	sitA	iron transporter: fur regulated	-0.399443	6.21721	0.691181	1	-0.570615	6.21813	0.420092	1	-0.737937	6.41019	0.389279	1	-0.893765	6.43161	0.241667	0.993234	-0.683497	6.24379	0.666868	1	-0.0175521	6.38	0.983462	1
STM474_3142	recC	exodeoxyribonuclease V	-5.57142	1.52382	0.269081	1	1.20997	3.17858	0.740001	1	-6.43105	1.81	0.135623	1	-0.893227	2.43768	0.810729	1	1.40583	3.3872	0.748351	1	0.196089	2.47254	0.966562	1
STM474_1968	yecH	putative cytoplasmic protein	-0.446567	4.55924	0.838884	1	0.870013	5.33196	0.445716	1	0.771462	5.52597	0.521372	1	-0.889772	4.79284	0.626548	1	1.34567	5.72406	0.576234	1	1.07789	5.37725	0.430977	1
STM474_3192	fldB	flavodoxin FldB	0.311495	5.85747	0.798004	1	-1.26572	5.26927	0.324013	1	0.0510702	6.04824	0.959842	1	-0.888963	5.72422	0.419841	1	-0.82178	5.48501	0.680377	1	0.764015	6.11365	0.43425	1
STM474_1821	ldcA	L	1.4568	3.09751	0.68704	1	2.37136	3.88009	0.35012	1	-2.40275	1.84457	0.437697	1	-0.88653	2.25445	0.774446	1	1.8434	3.52443	0.629632	1	-8.60956	1.2761	0.115426	1
STM474_2556	STM474_2556	putative cytoplasmic protein	-0.694352	6.76125	0.380271	1	-0.101338	7.08928	0.840323	1	0.291081	7.54826	0.537516	1	-0.885578	7.09876	0.114132	0.884367	-0.633478	6.92648	0.533285	1	0.431241	7.28443	0.467352	1
STM474_1586	STM474_1586	putative cytoplasmic protein	0.790471	5.13861	0.649784	1	-0.774523	4.43065	0.698029	1	0.69678	5.40882	0.572399	1	-0.883733	4.7243	0.636993	1	-1.08549	4.39799	0.681538	1	-0.409171	4.48954	0.869184	1
STM474_3460	STM474_3460	hypothetical protein	-9.66057	2.4572	0.0740187	1	0.241914	3.6163	0.927687	1	-1.01172	3.33356	0.713866	1	-0.883387	3.44885	0.790085	1	-2.72046	2.79804	0.489759	1	-0.388095	3.23753	0.919402	1
STM474_2261	yohG	multidrug resistance outer membrane protein MdtQ	-0.14608	7.04664	0.836854	1	-0.419337	6.99617	0.411004	1	-0.430415	7.2482	0.412771	1	-0.883266	7.15095	0.103016	0.863356	-0.155979	7.1837	0.86767	1	-0.0921273	7.05881	0.884118	1
STM474_0683	gltL	glutamate/aspartate transport ATP-binding protein GltL	-0.734924	4.92971	0.710925	1	-0.0623213	5.28926	0.957937	1	-1.32317	5.06426	0.38597	1	-0.881921	5.28077	0.520295	1	-1.43465	4.84948	0.585765	1	-0.0335958	5.21828	0.982171	1
STM474_2423	nuoC	bifunctional NADH:ubiquinone oxidoreductase subunit C/D	-4.36558	2.68692	0.246531	1	-3.01838	2.83713	0.307017	1	-10.1626	2.92883	0.025749	1	-0.881026	3.62044	0.735869	1	-4.86317	2.81638	0.232906	1	-7.46511	2.61019	0.0827728	1
STM474_1955	motB	flagellar motor protein MotB	0.546568	5.80398	0.656994	1	0.486874	5.8408	0.569543	1	-0.437181	5.63349	0.693838	1	-0.878873	5.54	0.462907	1	0.656234	6.01167	0.682359	1	0.88749	6.00302	0.380117	1
STM474_3506	yhcM	putative ATPase	-1.06559	7.02034	0.157425	1	-0.622429	7.25139	0.279964	1	-1.30204	7.27736	0.0323385	1	-0.878537	7.49093	0.111508	0.875926	-1.27983	7.09653	0.326145	1	-0.779271	7.10859	0.239441	1
STM474_1949	cheY	chemotaxis regulatory protein CheY	0.799702	4.95312	0.679547	1	-1.9463	3.91133	0.419223	1	-0.518973	4.59509	0.781565	1	-0.878214	4.53523	0.735418	1	-3.7123	3.76731	0.222003	1	0.110934	4.54373	0.962057	1
STM474_3309	exbD	biopolymer transport protein ExbD	-3.69715	2.48809	0.392703	1	-2.37264	2.68622	0.51804	1	-0.493588	3.44588	0.86659	1	-0.876942	3.3753	0.805211	1	1.61112	4.4853	0.669994	1	0.618807	3.6477	0.849619	1
STM474_p1091	STM474_p1091	putative cytoplasmic protein	-0.623475	5.27992	0.701766	1	-0.141743	5.5592	0.89299	1	-1.15804	5.42091	0.360679	1	-0.876406	5.59095	0.462663	1	-5.44827	4.74025	0.0841945	0.915527	0.115177	5.60418	0.933341	1
STM474_1567	STM474_1567	putative transcriptional regulator	-0.0841453	6.41352	0.936873	1	-0.450716	6.31996	0.493447	1	-0.381886	6.60607	0.58548	1	-0.874511	6.49072	0.238285	0.993234	-0.570744	6.33993	0.699354	1	-0.0977677	6.39236	0.909261	1
STM474_0473	ppid	Peptidyl-prolyl cis-trans isomerase D	-1.24805	6.70988	0.120971	1	0.0901144	7.32033	0.841702	1	-0.697566	7.2248	0.17207	1	-0.873548	7.23859	0.088802	0.849781	-0.345942	7.18113	0.693714	1	-1.12845	6.73216	0.127401	1
STM474_3905	slmA	nucleoid occlusion protein	-0.354172	6.73156	0.642945	1	-1.08319	6.52859	0.0756917	1	-1.09059	6.78302	0.0847872	1	-0.87335	6.93404	0.13759	0.911239	-0.776577	6.70325	0.493233	1	-2.3117	6.14971	0.0139675	0.832594
STM474_3020	iacP	acyl carrier protein	0.37337	7.99675	0.468591	1	-0.307842	7.72559	0.474651	1	-0.161558	8.04951	0.728314	1	-0.872772	7.83543	0.062687	0.80428	-0.262676	7.81489	0.700676	1	-0.839818	7.42745	0.14484	1
STM474_1596	STM474_1596	putative cytoplasmic protein	0.157992	8.16424	0.750032	1	-1.06682	7.71955	0.0280161	1	-0.974758	8.00671	0.0311617	1	-0.872324	8.12048	0.0510264	0.758259	0.0098617	8.22976	0.987358	1	-0.742793	7.74829	0.159218	1
STM474_3095	STM474_3095	radical SAM domain protein	-1.01159	7.32183	0.149026	1	-0.686826	7.51032	0.203944	1	-0.552312	7.82001	0.338028	1	-0.869422	7.77837	0.131687	0.904791	-1.01154	7.46342	0.228868	1	-0.319764	7.5797	0.58889	1
STM474_4461	soxR	SoxR protein	-0.868462	5.55958	0.53253	1	0.295317	6.15485	0.674538	1	0.705992	6.65173	0.286923	1	-0.868903	5.96532	0.37322	1	-0.332364	5.91338	0.841608	1	0.64858	6.27069	0.445152	1
STM474_3222	cysA	putative ABC-type cobalt transport system	-1.18398	5.36466	0.476221	1	0.234341	6.02979	0.75491	1	-0.463387	5.95239	0.622273	1	-0.868251	5.87389	0.374352	1	-0.225899	5.86961	0.892694	1	-1.35771	5.29728	0.498116	1
STM474_3045	STM474_3045	pathogenicity island protein	-0.229445	7.28129	0.737438	1	-0.56264	7.21017	0.271945	1	0.00861152	7.72488	0.986868	1	-0.865195	7.4309	0.0949956	0.862756	-1.30279	7.02475	0.21715	1	-0.60572	7.10841	0.323514	1
STM474_0583	STM474_0583	putative transcriptional regulator	1.1833	5.89795	0.367709	1	0.18358	5.3576	0.868391	1	-0.751108	5.19442	0.59111	1	-0.865008	5.2301	0.54211	1	-4.09067	4.42649	0.200022	1	0.681127	5.55425	0.567463	1
STM474_0733	STM474_0733	putative hydrolase-oxidase	0.535788	5.02761	0.772781	1	0.295134	4.96279	0.836558	1	-0.98049	4.65974	0.606313	1	-0.864451	4.77565	0.635232	1	-0.485839	4.65928	0.843656	1	0.326001	4.88946	0.851857	1
STM474_1090	hpaC	4-hydroxyphenylacetate catabolism	-1.17456	4.83801	0.57494	1	-2.35207	4.63919	0.187704	1	0.139059	5.70476	0.89433	1	-0.861283	5.34518	0.526803	1	-1.66046	4.84912	0.567241	1	-3.4251	4.42268	0.184312	1
STM474_2532	cysK	cysteine synthase A	0.56954	6.1841	0.621482	1	0.166397	6.03018	0.826864	1	-0.267113	6.07457	0.771573	1	-0.859802	5.91341	0.378738	1	0.0436921	6.03614	0.978252	1	-1.33516	5.34008	0.337318	1
STM474_p1037	traM	conjugative transfer protein	-0.249542	6.97481	0.764103	1	-0.199409	7.07104	0.707512	1	-0.181492	7.33592	0.744743	1	-0.859513	7.13577	0.108449	0.863356	-0.739993	6.91306	0.468785	1	-0.520696	6.84072	0.447825	1
STM474_0115	STM474_0115	hypothetical protein	-1.0897	3.70108	0.731801	1	-1.57542	3.63122	0.584761	1	0.178031	4.55526	0.926975	1	-0.858365	4.17629	0.701403	1	-10.3034	3.30647	0.0403995	0.77	-0.286165	3.98753	0.927605	1
STM474_3075	cysD	sulfate adenylyltransferase subunit 2	-0.365579	6.44211	0.685383	1	-0.0342909	6.66903	0.957223	1	-0.570428	6.68582	0.404172	1	-0.856843	6.65548	0.226778	0.982911	-2.06435	6.06618	0.335077	1	-0.211617	6.4917	0.794996	1
STM474_4348	thiF	thiamine biosynthesis protein ThiF	-1.05298	6.87365	0.189666	1	-0.294646	7.23865	0.574781	1	-0.456424	7.42477	0.339274	1	-0.856812	7.34784	0.0838094	0.837342	0.0177197	7.45551	0.984806	1	-0.178323	7.20497	0.757661	1
STM474_3302	yghW	putative cytoplasmic protein	-0.791868	6.12599	0.486862	1	-0.725947	6.22263	0.365176	1	-0.796864	6.4528	0.278296	1	-0.856329	6.50935	0.241288	0.993234	-0.235032	6.49645	0.888947	1	-1.6091	5.86557	0.126606	1
STM474_2707	STM474_2707	phage minor tail protein U	-2.17393	5.18972	0.296381	1	-1.53238	5.39932	0.176371	1	-0.442148	6.02208	0.642654	1	-0.856227	5.9389	0.357356	1	-0.565472	5.78458	0.750353	1	-1.06651	5.44749	0.486538	1
STM474_4007	dgoK	2-oxo-3-deoxygalactonate kinase	0.011504	6.95671	0.987851	1	-0.496165	6.79701	0.394675	1	-0.479753	7.06072	0.379336	1	-0.853758	6.99464	0.134472	0.904791	-1.89454	6.43811	0.14904	1	-1.66628	6.3329	0.0522481	1
STM474_0399	STM474_0399	hypothetical protein	0.355899	7.29562	0.606084	1	-0.363919	7.00967	0.533441	1	-0.346653	7.27372	0.531938	1	-0.852428	7.15103	0.143835	0.918318	-0.414338	7.05679	0.745948	1	0.0593054	7.12526	0.926535	1
STM474_2227	yegS	lipid kinase	-0.104868	6.38802	0.912694	1	-0.759534	6.18208	0.288316	1	-0.524753	6.53044	0.453643	1	-0.850764	6.48398	0.277012	1	-0.963793	6.17976	0.517339	1	-0.447955	6.21877	0.619064	1
STM474_0926	STM474_0926	hypothetical protein	0.252423	6.83775	0.728658	1	-0.222684	6.67219	0.699078	1	-0.0504195	7.0108	0.943212	1	-0.847225	6.75227	0.191426	0.963199	-0.0264397	6.8348	0.980336	1	-0.725063	6.37514	0.459938	1
STM474_2843	STM474_2843	major capsid-like protein	-0.576417	5.47352	0.778487	1	-0.177053	5.71898	0.846449	1	0.474483	6.31751	0.548219	1	-0.843442	5.77892	0.432752	1	0.347825	6.05695	0.847713	1	0.60873	6.04678	0.53231	1
STM474_3183	STM474_3183	putative inner membrane protein	-0.574985	6.02245	0.610318	1	-0.385053	6.1733	0.60009	1	-0.076134	6.57191	0.918308	1	-0.842466	6.32764	0.28243	1	-0.0891593	6.37857	0.946879	1	-1.93168	5.60736	0.127995	1
STM474_2305	yeiR	cobalamin synthesis protein	-2.42467	5.65137	0.088633	1	-0.526675	6.23526	0.458686	1	-0.334358	6.5736	0.631046	1	-0.839384	6.45012	0.253977	0.996337	-0.881099	6.17054	0.552567	1	-0.954976	5.9907	0.352198	1
STM474_3917	spoU	tRNA guanosine-2'-O-methyltransferase	-0.359367	6.28863	0.71004	1	-0.442577	6.32486	0.536239	1	-0.707002	6.47582	0.368851	1	-0.839161	6.50497	0.282344	1	-0.500959	6.37039	0.711813	1	-0.999781	6.03073	0.301469	1
STM474_0803	modf	Putative molybdenum transport ATP-binding protein modF	-0.396918	7.45209	0.51893	1	-0.623499	7.43142	0.215383	1	0.00793444	7.97004	0.988051	1	-0.83877	7.68591	0.117445	0.886792	-1.21561	7.29576	0.168567	1	0.348156	7.81017	0.500623	1
STM474_0505	STM474_0505	hypothetical protein	-5.40749	2.21609	0.196861	1	-3.28804	2.36983	0.307675	1	-2.91696	2.66403	0.350716	1	-0.838682	3.17801	0.803051	1	-9.27654	2.33258	0.105087	0.952821	-9.54242	2.14585	0.0839639	1
STM474_p1035	traY	conjugative transfer oriT nicking protein	-1.7087	4.42701	0.552336	1	-1.75261	4.48658	0.372394	1	-2.9554	4.54573	0.175666	1	-0.838463	5.0837	0.603519	1	-1.18526	4.70782	0.660928	1	-1.88329	4.36274	0.447543	1
STM474_4202	yihW	putative glycerol-3-phosphate regulon repressor	0.433367	6.65429	0.655968	1	0.428956	6.7247	0.4583	1	0.241316	6.877	0.692506	1	-0.838051	6.47119	0.250499	0.993985	0.577418	6.88022	0.591563	1	-0.340123	6.24515	0.70185	1
STM474_4108	yifK	putative transport protein YifK	-0.76784	7.57621	0.192266	1	-0.254878	7.86042	0.487187	1	-0.43844	8.03638	0.280881	1	-0.836788	7.95901	0.0472758	0.75024	-1.42071	7.50965	0.0992582	0.948033	-0.0930958	7.84988	0.83215	1
STM474_2421	nuoF	NADH dehydrogenase I subunit F	-7.25719	0.338717	0.249716	1	-7.60106	0.337917	0.171396	1	-0.702155	1.17446	0.858634	1	-0.836695	1.18107	0.799934	1	-7.17884	0.492959	0.290558	1	1.63061	2.06861	0.693175	1
STM474_1447	sodC	superoxide dismutase	-0.737609	3.65687	0.781964	1	0.896216	4.555	0.627525	1	0.69647	4.68562	0.714868	1	-0.836094	4.01978	0.774169	1	1.12701	4.77673	0.707462	1	-7.82704	2.9776	0.0528722	1
STM474_p290	STM474_p290	hypothetical protein	1.10706	5.36639	0.472002	1	-0.271095	4.65642	0.875893	1	0.963347	5.59931	0.38714	1	-0.835759	4.762	0.662376	1	-0.746541	4.53385	0.805747	1	-0.315197	4.54892	0.878432	1
STM474_2404	yfbB	acyl-CoA thioester hydrolase YfbB	0.349642	5.0018	0.849952	1	-0.235652	4.77632	0.880998	1	-1.25557	4.65318	0.50233	1	-0.835526	4.86587	0.637782	1	1.08911	5.60082	0.630177	1	0.594144	5.13002	0.735287	1
STM474_3764	yhiR	putative cytoplasmic protein	-1.74057	7.23905	0.0150545	0.968865	-0.790207	7.59177	0.0972477	1	-1.27667	7.68895	0.00906585	0.852371	-0.833064	7.91154	0.0792723	0.824186	-0.89747	7.62247	0.210294	1	-0.697995	7.54212	0.289801	1
STM474_p1009	traS	entry exclusion protein	-0.703113	6.24594	0.556818	1	-0.0171472	6.61808	0.977096	1	0.176323	6.97397	0.761313	1	-0.831712	6.60524	0.258499	0.996794	-2.0957	6.00172	0.256742	1	-0.962728	6.13841	0.305787	1
STM474_0903	potG	putrescine transporter ATP-binding subunit	-0.3643	5.91244	0.775084	1	-0.721358	5.83912	0.461736	1	-1.17531	5.94125	0.270831	1	-0.831449	6.13309	0.406233	1	-1.31065	5.7156	0.585173	1	-0.595039	5.8086	0.611236	1
STM474_1189	plsX	putative glycerol-3-phosphate acyltransferase PlsX	-0.369102	3.96319	0.893641	1	0.546261	4.49959	0.765565	1	1.00498	5.04426	0.525674	1	-0.831389	4.18306	0.710294	1	0.661422	4.6381	0.82851	1	-1.53084	3.5478	0.643811	1
STM474_1858	STM474_1858	penicillin-binding protein	-0.594863	5.82487	0.623316	1	-0.874043	5.79237	0.334583	1	-0.5528	6.17029	0.541239	1	-0.831126	6.14202	0.337547	1	0.683336	6.61298	0.562454	1	-0.290327	5.94031	0.792282	1
STM474_0741	STM474_0741	hypothetical protein	-0.406912	6.60716	0.616846	1	0.13963	6.93964	0.805236	1	0.0110371	7.13061	0.984923	1	-0.829635	6.84805	0.181182	0.947435	-2.56473	6.16543	0.142566	1	-0.756173	6.45383	0.445861	1
STM474_2159	hisB	imidazole glycerol-phosphate dehydratase/histidinol phosphatase	0.496279	5.75483	0.694554	1	-0.0495249	5.53404	0.961452	1	-0.691621	5.51171	0.593911	1	-0.829442	5.53798	0.544509	1	-2.85471	4.82255	0.292769	1	-0.607822	5.20281	0.700501	1
STM474_1641	STM474_1641	hypothetical protein	-0.619131	3.1735	0.864264	1	-0.269077	3.38264	0.936041	1	-2.43249	3.02025	0.411597	1	-0.829253	3.48848	0.800465	1	-9.60174	2.62471	0.0895566	0.924161	-1.11942	2.99001	0.763748	1
STM474_0269	yafD	protein YafD	-0.401325	5.2106	0.812216	1	-0.520822	5.23174	0.661857	1	-0.737414	5.4038	0.571269	1	-0.829152	5.44735	0.512477	1	-11.5709	4.54911	0.00836483	0.560236	-2.12975	4.68365	0.391536	1
STM474_4624	STM474_4624	putative endonuclease	-0.953934	5.77282	0.43897	1	-0.061528	6.21232	0.934377	1	-0.745509	6.17535	0.373692	1	-0.828178	6.22305	0.329159	1	0.441673	6.54926	0.713196	1	0.223901	6.27385	0.795141	1
STM474_2301	STM474_2301	putative inner membrane protein	3.80848	4.01841	0.276122	1	0.77347	1.69072	0.820659	1	-7.68631	0.669996	0.117662	1	-0.826846	1.27003	0.818199	1	-7.27767	0.565854	0.196313	1	-7.54435	0.337475	0.168826	1
STM474_0028	bcfG	fimbrial chaparone	-0.485038	6.46807	0.582786	1	-0.198261	6.66684	0.742251	1	-0.754266	6.69125	0.267448	1	-0.826828	6.7427	0.218057	0.977837	-1.73038	6.21377	0.285266	1	-0.431068	6.47713	0.57835	1
STM474_2068	STM474_2068	putative DNA methyltransferase	-0.0520882	5.71316	0.968804	1	-0.326952	5.65706	0.795799	1	-1.53509	5.49711	0.214872	1	-0.824704	5.79184	0.441269	1	-1.70337	5.27126	0.472152	1	-0.710074	5.41712	0.595376	1
STM474_3740	yhhL	putative inner membrane protein	-0.816038	6.15265	0.441636	1	-1.14486	6.11408	0.16036	1	-1.39835	6.29691	0.0743079	1	-0.824289	6.55648	0.259033	0.997072	-2.06692	5.95592	0.223632	1	-0.441384	6.28712	0.611415	1
STM474_2745	STM474_2745	gifsy-1 prophage RecE	-0.135939	6.71582	0.863882	1	-0.352542	6.68981	0.56942	1	-0.258824	6.9882	0.644948	1	-0.822545	6.83691	0.177515	0.940501	-0.101265	6.87389	0.921056	1	0.0424454	6.78667	0.950405	1
STM474_0790	STM474_0790	putative divalent ion symporter	1.51379	5.21976	0.409449	1	0.637643	4.70173	0.69779	1	-0.52642	4.37017	0.794973	1	-0.821638	4.33275	0.699419	1	0.170346	4.51002	0.955572	1	0.0978936	4.31437	0.972816	1
STM474_1677	STM474_1677	putative transcriptional regulator	0.880353	5.65921	0.51912	1	0.637022	5.57918	0.507521	1	-0.433105	5.28452	0.752793	1	-0.821582	5.2095	0.561601	1	1.13219	5.96831	0.484756	1	-0.427607	4.94321	0.809451	1
STM474_4389	STM474_4389	putative cytoplasmic protein	-0.298711	8.99091	0.450087	1	-0.143345	9.13571	0.638186	1	-0.266246	9.33538	0.381032	1	-0.821257	9.18813	0.0214364	0.57111	-0.71271	8.9614	0.135486	1	-0.467455	8.90465	0.211846	1
STM474_3503	STM474_3503	putative cytoplasmic protein	-0.52539	7.41763	0.4126	1	-0.167941	7.64756	0.696123	1	-0.298623	7.84417	0.486114	1	-0.820372	7.71186	0.0787799	0.821224	-1.11248	7.34703	0.179964	1	-0.855676	7.27886	0.160036	1
STM474_2024	yedj	Uncharacterized protein yedJ	-0.0186896	3.16115	0.997611	1	1.78219	4.3725	0.464683	1	0.555278	3.79293	0.849092	1	-0.81729	3.22334	0.821984	1	1.30269	4.08945	0.729071	1	0.881553	3.63818	0.793531	1
STM474_0710	citA	citrate-proton symporter	-0.19664	6.7095	0.808016	1	-0.526848	6.63766	0.380092	1	-0.452294	6.92543	0.475452	1	-0.814746	6.86178	0.193251	0.963597	1.28093	7.72243	0.0588334	0.842494	-2.28386	6.06299	0.0204381	0.901484
STM474_2604	ppk	polyphosphate kinase	-0.393257	9.04064	0.334362	1	0.00895819	9.30144	0.978323	1	-0.979089	9.14583	0.00344161	0.599223	-0.8093	9.28381	0.0257414	0.622172	-1.25802	8.8695	0.0236205	0.754005	-1.73447	8.59095	2.4e-05	0.00447634
STM474_3866	lldD	L-lactate dehydrogenase	-0.13586	7.56269	0.820489	1	-0.349475	7.53815	0.408854	1	-0.0579271	7.93031	0.886684	1	-0.809288	7.68886	0.0755854	0.814759	0.596882	8.09929	0.29284	1	-0.220369	7.50575	0.663842	1
STM474_1293	yeaD	aldose 1-epimerase	-2.54573	4.63525	0.260176	1	-0.108225	5.41944	0.928567	1	-0.21493	5.62603	0.848807	1	-0.807519	5.45974	0.517734	1	-0.524278	5.30587	0.803074	1	0.45628	5.63253	0.695441	1
STM474_1391	ttrS	sensory histidine kinase	-0.996158	5.24601	0.592977	1	0.777638	6.16973	0.314672	1	-0.810897	5.6385	0.463776	1	-0.806236	5.71768	0.467187	1	1.53102	6.75553	0.212679	1	0.244153	5.76458	0.821102	1
STM474_0175	speE	spermidine synthase	-0.319566	7.2123	0.671417	1	-0.953995	7.03672	0.0636438	1	-0.843015	7.33224	0.114062	1	-0.806091	7.42394	0.103335	0.863356	-2.30874	6.77141	0.0817023	0.915527	-1.44637	6.80092	0.087881	1
STM474_3930	rmbA	putative cytoplasmic protein	-0.626051	5.84771	0.689445	1	-1.67975	5.5916	0.0944919	1	-1.10117	6.00787	0.235481	1	-0.805584	6.186	0.345535	1	-3.78645	5.37378	0.106966	0.952821	0.169423	6.20201	0.872079	1
STM474_3054	STM474_3054	putative nucleoside-diphosphate-sugar epimerase	-2.60268	4.78323	0.281147	1	0.200705	5.73315	0.831309	1	-0.127362	5.82418	0.904797	1	-0.804729	5.61777	0.52811	1	-0.61676	5.42458	0.767663	1	0.362913	5.72665	0.821677	1
STM474_4797	sthE	putative major fimbrial subunit	-0.271543	7.2069	0.66932	1	0.214905	7.52059	0.616161	1	0.235473	7.78847	0.587933	1	-0.803078	7.39834	0.12843	0.904791	0.719486	7.8811	0.269792	1	-0.53408	7.07659	0.388181	1
STM474_0507	htpG	chaperone Hsp90	0.314026	7.46549	0.575973	1	-0.478454	7.15407	0.338414	1	-1.20849	7.14918	0.0223807	1	-0.802685	7.36243	0.10325	0.863356	-0.151626	7.36786	0.849643	1	-0.524999	7.04522	0.385082	1
STM474_2234	thiM	hydroxyethylthiazole kinase	-2.78953	3.14113	0.40905	1	-0.86455	3.63162	0.769635	1	0.560905	4.55814	0.768079	1	-0.802478	3.98548	0.724136	1	-0.318886	3.92179	0.926891	1	-0.534773	3.67203	0.872964	1
STM474_2955	luxS	S-ribosylhomocysteinase	0.0815719	7.31958	0.900793	1	-0.664943	7.05707	0.224369	1	0.218587	7.72083	0.638608	1	-0.80225	7.34038	0.148748	0.918318	0.421991	7.64582	0.541867	1	0.334279	7.44322	0.569574	1
STM474_1550	STM474_1550	hypothetical protein	1.26732	4.26902	0.608704	1	-10.0913	2.5939	0.0233958	1	0.251216	3.96477	0.91429	1	-0.801969	3.56626	0.740383	1	0.848822	4.13149	0.802636	1	-1.10729	3.05768	0.748082	1
STM474_3511	oadB	oxaloacetate decarboxylase beta chain	0.674895	7.56931	0.24566	1	0.300119	7.42373	0.490952	1	-0.171925	7.43957	0.733958	1	-0.801781	7.25563	0.119444	0.887316	-0.476225	7.11668	0.598808	1	-0.146107	7.1072	0.822885	1
STM474_1710	STM474_1710	hypothetical protein	-10.4397	3.22483	0.0459014	1	0.033719	4.28432	0.988966	1	0.521408	4.80615	0.805729	1	-0.801526	4.25879	0.757843	1	-0.334991	4.18429	0.926115	1	-0.514853	3.93802	0.85809	1
STM474_1153	yceJ	YceJ protein	-0.66504	6.99099	0.348256	1	-1.18966	6.88289	0.0321168	1	-0.738112	7.29248	0.159133	1	-0.800672	7.34769	0.121654	0.893115	-0.153312	7.35215	0.852233	1	-1.79865	6.63845	0.0178448	0.876649
STM474_1309	astD	succinylglutamic semialdehyde dehydrogenase	-7.7129	4.97382	0.00417452	0.572155	-0.549037	5.78487	0.517351	1	0.0458579	6.31241	0.952467	1	-0.800124	6.02287	0.357709	1	-0.570428	5.84626	0.756112	1	-0.170715	5.86328	0.893485	1
STM474_2561	eutB	ethanolamine ammonia-lyase heavy chain	-0.443833	6.57822	0.597044	1	-1.36421	6.32964	0.0460139	1	-0.831197	6.75598	0.207809	1	-0.800015	6.84536	0.20297	0.977837	-2.55338	6.15422	0.222922	1	-1.34632	6.24985	0.153921	1
STM474_3916	spoT	(p)ppGpp synthetase II/guanosine-3'	-0.69257	5.5283	0.631626	1	-0.336195	5.7467	0.720726	1	-0.425505	5.96463	0.643588	1	-0.798447	5.89504	0.421871	1	-2.44222	5.22244	0.28286	1	-0.197452	5.71833	0.859959	1
STM474_2739	STM474_2739	phage replication protein O	-2.5702	5.33932	0.246176	1	-1.11583	5.73139	0.275489	1	-0.202205	6.34217	0.824377	1	-0.797007	6.17403	0.425537	1	-0.884396	5.87905	0.616426	1	-1.15574	5.63994	0.437524	1
STM474_3512	oadA	oxaloacetate decarboxylase alpha subunit	-1.01753	7.16806	0.114198	1	-0.446515	7.4554	0.286693	1	0.00102497	7.9185	0.998646	1	-0.795696	7.65309	0.0735653	0.814261	-0.409221	7.53993	0.558717	1	-0.656161	7.28253	0.275748	1
STM474_1999	fliE	flagellar hook-basal body protein FliE	0.873721	5.80449	0.480985	1	-0.366641	5.20591	0.763953	1	-1.78042	5.00568	0.293637	1	-0.795029	5.36882	0.566963	1	0.713878	5.84481	0.683246	1	0.411505	5.50309	0.833502	1
STM474_4661	STM474_4661	putative arginine repressor	-0.391665	7.63317	0.460021	1	-0.191558	7.79611	0.616087	1	-0.569173	7.88886	0.209638	1	-0.794671	7.88067	0.073788	0.814261	-0.623086	7.67912	0.345673	1	-0.450462	7.59162	0.389135	1
STM474_2452	argT	lysine/arginine/ornithine transport protein	-0.957166	5.72794	0.44781	1	0.177229	6.29039	0.79118	1	0.0514024	6.48183	0.945077	1	-0.79347	6.19174	0.328287	1	-0.443786	6.06452	0.822702	1	-0.594447	5.84584	0.566379	1
STM474_3134	mltA	murein transglycosylase A	-0.179677	7.05554	0.788963	1	-0.525866	6.97647	0.304235	1	-0.805576	7.12524	0.139413	1	-0.792382	7.20831	0.124425	0.893458	-0.839242	6.9253	0.399163	1	-1.51632	6.55954	0.125366	1
STM474_0215	btuF	vitamin B12-transporter protein BtuF	-0.446995	6.1082	0.677321	1	-1.44608	5.83853	0.090963	1	-0.360765	6.47427	0.625624	1	-0.792235	6.37933	0.273931	1	-2.0487	5.77087	0.282791	1	-2.25643	5.57445	0.11716	1
STM474_3372	oat	putrescine--2-oxoglutarate aminotransferase	0.0603037	7.30005	0.92484	1	-0.0983566	7.29421	0.828302	1	0.160468	7.68155	0.709153	1	-0.789645	7.3365	0.108013	0.863356	-0.434014	7.2108	0.615484	1	-0.8806	6.88132	0.173338	1
STM474_2750	rseC	SoxR reducing system protein RseC	0.184982	3.53193	0.955319	1	1.01227	4.09245	0.656048	1	0.970646	4.32204	0.664179	1	-0.787129	3.50418	0.758324	1	-0.295373	3.44451	0.930606	1	0.27704	3.55365	0.923348	1
STM474_3198	bglA	6-phospho-beta-glucosidase A	-0.118853	7.95669	0.800359	1	-0.0516656	8.06237	0.890865	1	0.204747	8.45035	0.550857	1	-0.78577	8.08322	0.0698349	0.814261	0.0118446	8.16238	0.98357	1	-0.304299	7.85746	0.520836	1
STM474_0826	ybhk	UPF0052 protein ybhK	-0.423375	5.26837	0.794659	1	-0.0917496	5.49015	0.929489	1	0.194196	5.89194	0.842577	1	-0.785727	5.53052	0.510194	1	-0.258726	5.48242	0.899148	1	-0.75279	5.12233	0.633004	1
STM474_0976	STM474_0976	hypothetical protein	-0.76216	5.25501	0.729389	1	-1.36394	5.13144	0.337299	1	-0.979341	5.5061	0.429803	1	-0.785489	5.6513	0.497144	1	-1.49296	5.16878	0.517208	1	-1.459	5.02324	0.429182	1
STM474_1587	smvA	methyl viologen resistance protein SmvA	0.015379	6.28404	0.988811	1	-0.379263	6.17163	0.618268	1	-1.04365	6.17695	0.220911	1	-0.785485	6.34399	0.337878	1	-0.875285	6.04754	0.662228	1	0.183926	6.36035	0.846021	1
STM474_3438	deaD	ATP-dependent RNA helicase DeaD	-0.328848	7.32357	0.573966	1	-0.443045	7.34709	0.314782	1	-0.448743	7.60134	0.302295	1	-0.784383	7.54746	0.108245	0.863356	-0.735817	7.29899	0.374144	1	-0.153555	7.38847	0.768933	1
STM474_0475	STM474_0475	long-chain acyl-CoA thioesterase III	-6.7281	3.49093	0.0635771	1	-0.613886	4.25703	0.763387	1	0.51368	5.06415	0.733993	1	-0.784371	4.52524	0.702434	1	0.381723	4.80231	0.881587	1	-10.9048	3.45673	0.0196893	0.901484
STM474_1074	STM474_1074	bacterial regulatory protein	1.896	5.7498	0.165535	1	0.801679	5.04205	0.580139	1	0.795525	5.29491	0.575588	1	-0.784193	4.58501	0.707711	1	-2.02733	3.98814	0.506779	1	2.00863	5.81679	0.0892161	1
STM474_0249	yaej	Uncharacterized protein yaeJ	-1.03209	4.52526	0.654498	1	0.615431	5.35658	0.584581	1	0.4606	5.52203	0.691486	1	-0.783661	5.01391	0.638376	1	0.234054	5.20955	0.919756	1	-0.476035	4.71597	0.804535	1
STM474_3679	yhgI	putative DNA uptake protein	-10.3917	3.16785	0.0324501	1	-10.7358	3.22512	0.0133723	1	-1.90757	3.81891	0.430537	1	-0.782689	4.21155	0.730768	1	-0.017379	4.28195	0.997109	1	-1.82102	3.50471	0.534169	1
STM474_2436	STM474_2436	C4-dicarboxylate anaerobic carrier protein	-1.49207	5.28578	0.39281	1	0.550602	6.21725	0.43202	1	-1.69339	5.56379	0.145974	1	-0.782291	5.91297	0.42105	1	0.181103	6.0782	0.933364	1	0.744401	6.24404	0.395632	1
STM474_4530	yjeK	putative aminomutase	0.841723	7.14796	0.243768	1	-0.313738	6.59206	0.589092	1	-0.907326	6.61411	0.197866	1	-0.782075	6.7371	0.265107	1	-2.49494	6.04783	0.201146	1	-0.433582	6.45204	0.588446	1
STM474_2244	STM474_2244	putative lipoprotein	-0.63577	7.94455	0.189267	1	-0.0791046	8.26142	0.822107	1	-0.126286	8.49531	0.715033	1	-0.780237	8.29788	0.0337422	0.687901	-0.56814	8.11316	0.412721	1	-0.170977	8.13162	0.683073	1
STM474_3112	syd	SecY interacting protein Syd	-2.88276	4.81645	0.212142	1	-1.47621	5.14406	0.246701	1	-0.575397	5.69729	0.5893	1	-0.779764	5.69635	0.472027	1	-0.175975	5.68394	0.933616	1	0.0952812	5.66141	0.935065	1
STM474_1629	STM474_1629	ribulose-phosphate 3-epimerase	-1.51116	4.03221	0.569666	1	1.15213	5.3462	0.304959	1	0.31704	5.08441	0.832844	1	-0.779565	4.65919	0.694419	1	0.891891	5.24232	0.740087	1	-1.28655	4.07277	0.676629	1
STM474_2987	hycE	hydrogenase 3 large subunit	0.0181927	7.70054	0.975216	1	-1.19018	7.28908	0.0113405	1	-0.266006	7.89429	0.49747	1	-0.776577	7.7633	0.0814803	0.831425	-0.536714	7.58989	0.448441	1	-0.0712482	7.6422	0.895623	1
STM474_0716	ybfE	LexA regulated protein	1.17323	5.20775	0.601326	1	-0.137705	4.51586	0.956321	1	-0.00974299	4.83421	0.997932	1	-0.776262	4.58188	0.758713	1	-10.6783	3.67627	0.0877224	0.915527	0.24477	4.61023	0.937653	1
STM474_4553	yjeF	putative sugar kinase	-0.715349	7.51565	0.260939	1	-0.687929	7.59915	0.094943	1	-0.875024	7.78696	0.0349597	1	-0.775989	7.90112	0.0579914	0.785715	-0.263383	7.84491	0.669461	1	-2.08856	7.11881	0.000601383	0.0967812
STM474_4636	STM474_4636	putative cytoplasmic protein	0.289246	6.78246	0.705049	1	0.190932	6.80176	0.738064	1	-0.803138	6.61455	0.250898	1	-0.775543	6.70264	0.261059	0.998243	-1.50401	6.21063	0.427406	1	-0.735147	6.29833	0.395605	1
STM474_3119	fucA	L-fuculose phosphate aldolase	-0.818083	7.39616	0.180978	1	-0.762354	7.48944	0.0801032	1	-0.706294	7.76707	0.109273	1	-0.775526	7.81984	0.129424	0.904791	-0.841467	7.52933	0.242299	1	-1.84527	7.08894	0.0351732	1
STM474_0514	fsr	fosmidomycin resistance protein	-1.78736	6.79172	0.0631658	1	-0.860948	7.12924	0.141711	1	-1.32131	7.23913	0.0430631	1	-0.775483	7.49529	0.148975	0.918318	-2.99796	6.73701	0.0206904	0.754005	-0.0194026	7.40285	0.973917	1
STM474_0252	yaeB	putative regulatory protein	-0.587174	5.34732	0.750636	1	0.600421	6.01266	0.435646	1	-0.744993	5.61505	0.500187	1	-0.773993	5.68165	0.486058	1	-0.698369	5.44594	0.785777	1	-3.37969	4.72858	0.128718	1
STM474_3422	yraN	putative endonuclease	1.20226	4.88332	0.698292	1	-0.0945124	4.1935	0.971966	1	0.3222	4.66432	0.895438	1	-0.773466	4.24035	0.776228	1	1.714	5.39808	0.530286	1	-0.0667107	4.10871	0.985192	1
STM474_3391	yhaL	putative cytoplasmic protein	-2.16817	2.61397	0.537712	1	-2.62763	2.6026	0.349665	1	0.193316	3.71892	0.937198	1	-0.771196	3.36544	0.774527	1	-3.47413	2.6028	0.348438	1	-0.35317	3.10769	0.909817	1
STM474_3700	STM474_3700	putative transcriptional regulator	-0.268075	8.11702	0.582576	1	0.106847	8.37212	0.738793	1	-0.0597307	8.5449	0.857248	1	-0.77004	8.31899	0.0253951	0.616982	-0.689993	8.08246	0.217957	1	-0.753136	7.90266	0.160884	1
STM474_1558	STM474_1558	putative transcriptional regulator	0.886188	5.92666	0.473944	1	-0.369771	5.31867	0.763787	1	-0.132593	5.68333	0.910856	1	-0.768848	5.49268	0.556945	1	0.585298	5.88058	0.74019	1	-0.393017	5.21286	0.805602	1
STM474_0523	ybbL	putative ABC transporter ATP-binding protein YbbL	-0.345528	8.26777	0.453814	1	-0.765032	8.17111	0.0534438	1	-0.083558	8.7186	0.813629	1	-0.767396	8.50531	0.045058	0.75024	-0.681636	8.27091	0.391211	1	-0.705578	8.10813	0.141946	1
STM474_2016	yodD	putative cytoplasmic protein	-4.86859	3.5587	0.155149	1	0.810665	5.02314	0.563652	1	0.296101	4.97593	0.869806	1	-0.767268	4.56644	0.709078	1	-5.65625	3.68288	0.122639	0.977334	-0.173396	4.39775	0.95043	1
STM474_1822	ycgO	potassium/proton antiporter	1.336	5.82912	0.279739	1	1.07617	5.72184	0.23582	1	0.945411	5.89095	0.397812	1	-0.763386	5.09108	0.634159	1	0.226884	5.27441	0.914328	1	0.479193	5.25322	0.742659	1
STM474_p289	traA	TraA protein	-0.528249	4.94327	0.804133	1	0.386028	5.45861	0.713975	1	-0.215059	5.40713	0.869235	1	-0.76224	5.25744	0.591317	1	-0.655426	5.03497	0.770935	1	-0.737875	4.84195	0.690184	1
STM474_p1028	trbD	conjugal transfer protein TrbD	0.651903	5.64338	0.627642	1	-1.22729	4.87028	0.415596	1	-0.847474	5.25087	0.537252	1	-0.760549	5.35942	0.566206	1	-1.53396	4.85783	0.549099	1	-0.555268	5.0137	0.739042	1
STM474_1502	STM474_1502	putative ABC transporter permease component	-1.10227	5.02629	0.549659	1	-0.48464	5.32239	0.673674	1	-0.625743	5.52216	0.619279	1	-0.760258	5.54831	0.521545	1	-1.59863	5.0297	0.564498	1	-3.40994	4.58957	0.136104	1
STM474_0291	STM474_0291	putative cytoplasmic protein	0.129792	6.15289	0.901943	1	-0.207132	6.05938	0.781526	1	-0.0777091	6.37741	0.915639	1	-0.760247	6.16382	0.353456	1	-1.66294	5.62775	0.494928	1	-0.975767	5.66784	0.431396	1
STM474_4131	yigG	putative inner membrane protein	-0.629394	7.28851	0.355958	1	-0.447026	7.43557	0.413916	1	-0.469028	7.68283	0.365343	1	-0.760131	7.64641	0.157249	0.918318	-1.19452	7.23446	0.282483	1	-1.31322	7.04717	0.0543393	1
STM474_3693	glpD	glycerol-3-phosphate dehydrogenase	0.119794	6.787	0.878462	1	0.391234	7.00789	0.477078	1	0.559951	7.36265	0.295417	1	-0.758209	6.80452	0.255323	0.996337	0.0272714	6.88114	0.980746	1	-0.462573	6.49429	0.568621	1
STM474_4245	sbp	sulfate-binding protein	-0.61358	7.51065	0.311268	1	0.146509	7.93262	0.690627	1	-0.225402	8.00606	0.567427	1	-0.756325	7.86388	0.0834823	0.837342	-1.0317	7.50156	0.191302	1	0.122281	7.83371	0.784841	1
STM474_3381	yqjB	putative exported protein	-0.77304	6.23044	0.45716	1	0.00784928	6.6412	0.990941	1	-0.371334	6.7205	0.584887	1	-0.754072	6.64451	0.301913	1	-0.507913	6.47545	0.680758	1	-1.11132	6.10139	0.238906	1
STM474_2828	STM474_2828	phage tail fiber protein	0.322064	9.29463	0.395794	1	0.00685865	9.20144	0.980636	1	-0.232256	9.34324	0.419077	1	-0.752752	9.20555	0.0137531	0.470166	-0.0524285	9.24023	0.909294	1	-0.125297	9.0479	0.719896	1
STM474_0042	nhaA	pH-dependent sodium/proton antiporter	-3.22999	3.88951	0.32218	1	-3.20934	3.9562	0.205079	1	-0.514735	4.82657	0.772588	1	-0.75156	4.81057	0.686978	1	-4.6173	3.9471	0.200169	1	-1.23425	4.23874	0.683986	1
STM474_0378	STM474_0378	putative transcriptional regulator	0.183386	6.17097	0.860892	1	-0.0459064	6.12636	0.949571	1	0.117126	6.46546	0.878077	1	-0.75081	6.15734	0.356991	1	-0.160155	6.14084	0.926439	1	0.310662	6.22424	0.719889	1
STM474_1498	mlc	pts operon transcriptional repressor	-2.78267	4.57652	0.262785	1	-1.06136	5.01213	0.445207	1	-0.290598	5.56466	0.798422	1	-0.750693	5.45361	0.551485	1	0.350318	5.7004	0.84667	1	-1.3789	4.83276	0.451248	1
STM474_0645	citC	citrate lyase synthetase	-0.85305	8.01502	0.0637206	1	0.0473011	8.47614	0.880577	1	-0.410888	8.51816	0.199626	1	-0.750243	8.46082	0.0262359	0.624467	-0.140002	8.45228	0.782684	1	-0.888742	7.98713	0.039543	1
STM474_1559	STM474_1559	putative S-adenosylmethionine/tRNA-ribosyltransferase-isomerase	0.0988808	6.78436	0.895858	1	-0.368334	6.63469	0.530412	1	-0.35666	6.89648	0.559386	1	-0.750018	6.81533	0.26959	1	0.00621398	6.87902	0.99579	1	-1.3275	6.20603	0.169003	1
STM474_0391	sbmA	transport protein	-0.93142	7.20721	0.17112	1	-0.215449	7.5678	0.615085	1	-0.367925	7.75588	0.395179	1	-0.749166	7.68018	0.103927	0.863356	0.24943	7.87	0.706644	1	-0.233815	7.47258	0.671955	1
STM474_t3265	STM474_t3265		-0.452681	4.30358	0.859746	1	0.813822	5.04062	0.57086	1	0.389106	5.04303	0.811234	1	-0.748292	4.58836	0.726302	1	0.668886	5.02197	0.772385	1	-2.44684	3.75065	0.457516	1
STM474_2537	STM474_2537	putative cytoplasmic protein	-0.383815	3.61154	0.905543	1	-3.0308	3.03389	0.336739	1	0.458633	4.35755	0.823076	1	-0.748074	3.8644	0.744575	1	-0.453968	3.7258	0.895537	1	-0.616339	3.50009	0.823595	1
STM474_2314	bcr	bicyclomycin/multidrug efflux system	-0.420639	5.40955	0.779211	1	-1.05021	5.24549	0.429744	1	-0.136279	5.86599	0.895463	1	-0.746926	5.68516	0.503509	1	0.0584365	5.77462	0.975688	1	0.0925061	5.63454	0.940112	1
STM474_2461	cvpA	colicin V production protein	-0.0256307	5.22024	0.98973	1	-0.707562	4.99453	0.621599	1	-0.208644	5.46059	0.873212	1	-0.746705	5.31362	0.599319	1	-2.26921	4.654	0.454472	1	-4.42094	4.29482	0.093493	1
STM474_0972	ycaQ	putative cytoplasmic protein	0.0548017	6.2857	0.956981	1	-0.663987	6.03684	0.471577	1	-0.818336	6.23605	0.337831	1	-0.745304	6.3406	0.35542	1	-0.852078	6.03748	0.646961	1	-0.278348	6.1155	0.771375	1
STM474_2610	STM474_2610	putative transposase	0.0585565	6.6933	0.945187	1	-0.220737	6.63046	0.702623	1	-0.281201	6.85966	0.63311	1	-0.744659	6.74714	0.247892	0.993985	-2.21431	6.08955	0.185428	1	0.17154	6.7369	0.802131	1
STM474_1613	ugtL	Putative membrane protein	1.14946	6.04332	0.322202	1	-0.991457	5.02126	0.484385	1	-0.12334	5.62832	0.917557	1	-0.74381	5.44245	0.576087	1	-0.894135	5.12639	0.687792	1	-0.308557	5.20507	0.849932	1
STM474_1109	scsD	suppression of copper sensitivity protein	-6.87017	2.73918	0.0862888	1	-0.186112	3.67671	0.939936	1	-0.0198296	4.0121	0.994373	1	-0.743576	3.77573	0.75261	1	1.93074	5.09133	0.390656	1	-2.22703	2.97304	0.517077	1
STM474_p1018	trbC	conjugative transfer assembly protein	-4.73701	5.3292	0.0104675	0.898148	-0.316715	6.19398	0.683409	1	-0.427762	6.40266	0.617938	1	-0.740921	6.35541	0.332684	1	-3.17592	5.56903	0.145634	1	-1.07806	5.81859	0.325075	1
STM474_3523	yhcO	putative cytoplasmic protein	-5.28095	4.8505	0.02548	1	-0.445247	5.67425	0.642149	1	-0.609546	5.86386	0.546908	1	-0.740158	5.89128	0.472152	1	-0.917226	5.56453	0.675845	1	-1.36366	5.27287	0.462375	1
STM474_2270	yohJ	LrgA family protein	-1.43947	4.05034	0.634332	1	1.34155	5.47869	0.197957	1	0.409502	5.13568	0.779199	1	-0.739915	4.67327	0.698887	1	-2.67061	3.95616	0.43313	1	0.220554	4.68476	0.909867	1
STM474_3202	gcvT	glycine cleavage system aminomethyltransferase T	0.335515	6.6945	0.671752	1	-0.663077	6.29705	0.334648	1	-1.07984	6.40654	0.135991	1	-0.739697	6.60246	0.282057	1	-2.69822	5.86953	0.137401	1	-0.934139	6.1111	0.359807	1
STM474_3781	kdgK	ketodeoxygluconokinase	0.348067	7.12945	0.593654	1	-0.0872375	6.97542	0.869307	1	0.485534	7.538	0.303402	1	-0.739252	7.03088	0.214238	0.977837	-0.583182	6.82503	0.60207	1	-1.30803	6.41739	0.115846	1
STM474_4533	ecnB	entericidin B membrane lipoprotein	0.378965	6.77699	0.630806	1	-0.535356	6.40577	0.440638	1	-0.206792	6.80523	0.746465	1	-0.739177	6.66069	0.310652	1	0.362494	6.90953	0.724211	1	-0.766829	6.23166	0.390411	1
STM474_3451	secG	preprotein translocase subunit SecG	0.0553335	4.30397	0.983857	1	-0.519633	4.11181	0.804539	1	-0.433138	4.40434	0.829	1	-0.737614	4.35929	0.735526	1	-0.187561	4.32886	0.946851	1	-4.43043	3.33891	0.166637	1
STM474_3421	yraM	putative transglycosylase	-1.21234	7.38721	0.0380778	1	-0.15449	7.86679	0.664973	1	-0.25583	8.07651	0.540037	1	-0.737608	7.95517	0.0724222	0.814261	-0.110461	7.95646	0.855566	1	-0.686749	7.55218	0.161527	1
STM474_0066	citG	CitG protein	-0.0674692	6.69045	0.93275	1	-0.167004	6.71567	0.768108	1	-0.593093	6.7874	0.365639	1	-0.737287	6.80993	0.238417	0.993234	-1.34314	6.34615	0.396033	1	0.211337	6.81656	0.768797	1
STM474_1279	STM474_1279	putative periplasmic protein	-3.69002	2.67903	0.392797	1	-1.50094	3.05446	0.648001	1	0.496417	4.1275	0.852054	1	-0.736159	3.62113	0.808675	1	-9.69048	2.724	0.134255	1	-7.08462	2.55069	0.166875	1
STM474_4753	STM474_4753	putative cytoplasmic protein	-2.2638	5.20531	0.221628	1	-0.236615	5.88693	0.788574	1	-0.363811	6.08693	0.684027	1	-0.736021	6.01419	0.454778	1	-2.32544	5.3372	0.289928	1	-1.2421	5.42813	0.355735	1
STM474_1850	STM474_1850	membrane protein	1.09908	5.45493	0.459683	1	-0.259137	4.75562	0.872152	1	0.7413	5.55117	0.51901	1	-0.734894	4.89279	0.673126	1	-10.9783	3.96661	0.0219847	0.754005	-0.495263	4.56415	0.808815	1
STM474_2163	hisI	bifunctional phosphoribosyl-AMP cyclohydrolase/phosphoribosyl-ATP pyrophosphatase protein	-0.94379	4.48245	0.693118	1	-0.487215	4.72366	0.757943	1	-0.570878	4.94641	0.733227	1	-0.733709	4.96006	0.665493	1	-1.68372	4.41499	0.560998	1	-2.43733	4.11169	0.417912	1
STM474_2813	STM474_2813	putative outer membrane efflux protein	0.265602	6.77791	0.769661	1	-0.180054	6.6251	0.757082	1	0.0572793	6.99776	0.918148	1	-0.733662	6.72664	0.285325	1	-0.920692	6.39404	0.484556	1	-0.0345816	6.60593	0.970544	1
STM474_2855	STM474_2855	DNA adenine methylase	-0.263715	8.76545	0.525009	1	-0.25431	8.8428	0.429299	1	-0.159128	9.14367	0.616994	1	-0.733243	8.97938	0.0373492	0.719851	-0.133092	8.96767	0.794917	1	-0.919696	8.49096	0.0204294	0.901484
STM474_0411	araJ	protein AraJ	-0.0394581	6.24375	0.969249	1	-0.67264	6.03871	0.386322	1	-0.228614	6.4827	0.753764	1	-0.7332	6.35036	0.340298	1	0.656006	6.76899	0.572754	1	-0.204571	6.15233	0.823049	1
STM474_2258	yohC	putative transport protein	-0.741574	4.8084	0.711185	1	-0.909024	4.81875	0.553476	1	-0.620241	5.18195	0.66153	1	-0.733097	5.21565	0.6015	1	0.8157	5.73314	0.73228	1	0.420084	5.33869	0.76069	1
STM474_2030	umuD	DNA polymerase V subunit UmuD	-1.16777	5.34994	0.509231	1	-1.96394	5.21953	0.135106	1	-0.997706	5.73177	0.385025	1	-0.73272	5.90305	0.496712	1	-0.423731	5.76283	0.858522	1	-0.874546	5.43659	0.568455	1
STM474_1359	ydiQ	FixA protein	-0.540614	5.78062	0.658087	1	-0.87285	5.7267	0.313454	1	-0.95641	5.95458	0.431727	1	-0.731273	6.11264	0.376849	1	-2.11257	5.47055	0.402682	1	-0.809226	5.66188	0.480318	1
STM474_3336	yqiA	esterase YqiA	-1.12904	5.95417	0.332776	1	-1.2297	5.99508	0.136786	1	-1.0796	6.2982	0.18639	1	-0.730059	6.49767	0.342727	1	-1.84163	5.90882	0.410127	1	-0.500499	6.17073	0.615791	1
STM474_3371	aer	aerotaxis sensor receptor	-0.653554	8.11133	0.149903	1	-0.155053	8.3989	0.629245	1	-0.223734	8.62345	0.48156	1	-0.729324	8.49083	0.0800738	0.827942	-1.88809	7.88861	0.00687465	0.556106	-0.870827	8.01634	0.0522152	1
STM474_3107	gudT	putative D-glucarate permease	0.0788078	7.74276	0.891076	1	-0.0638503	7.74409	0.876154	1	-0.609018	7.76016	0.187206	1	-0.727863	7.79274	0.111353	0.875926	-0.834626	7.48721	0.28488	1	-0.392591	7.50807	0.465442	1
STM474_4351	rsd	anti-RNA polymerase sigma 70 factor	-2.69951	6.13324	0.01637	0.968865	-0.0237474	6.98506	0.967767	1	0.106842	7.30761	0.842991	1	-0.723584	7.01522	0.221424	0.977837	-1.60039	6.479	0.284851	1	-1.12862	6.45682	0.223888	1
STM474_0738	STM474_0738	DNA recombinase	-1.5799	5.76625	0.246097	1	-0.141394	6.35126	0.827894	1	0.702872	7.06977	0.201587	1	-0.72204	6.43923	0.328266	1	1.3068	7.2838	0.128413	0.997657	-0.417489	6.13996	0.65382	1
STM474_p1059	STM474_p1059	hypothetical protein	-0.0264873	9.19522	0.954805	1	-0.344701	9.11958	0.254024	1	-0.00250211	9.53698	0.992987	1	-0.721963	9.30073	0.0234027	0.60294	-0.937811	8.95603	0.0522916	0.816662	-0.513492	8.96115	0.159452	1
STM474_1087	copS	copper resistance protein	0.182382	8.15375	0.755444	1	-0.221652	8.0262	0.542317	1	-0.103284	8.33865	0.778417	1	-0.721648	8.15197	0.0590114	0.785715	-0.552918	7.95142	0.357005	1	-0.456096	7.83667	0.349694	1
STM474_4769	yjjV	putative deoxyribonuclease YjjV	-0.920569	6.49161	0.329259	1	-1.73816	6.33055	0.0207727	1	-1.10604	6.75914	0.133562	1	-0.721579	6.9705	0.286639	1	-0.0766344	6.98255	0.941546	1	-0.417307	6.67593	0.60865	1
STM474_0107	araC	DNA-binding transcriptional regulator AraC	-0.591404	6.17258	0.588335	1	-0.342804	6.34892	0.608809	1	-0.225199	6.65874	0.731779	1	-0.719884	6.52985	0.302927	1	-1.221	6.09589	0.491632	1	-0.473494	6.20433	0.591589	1
STM474_p279	pilO	PilO protein	-0.253909	6.57367	0.763503	1	-0.433318	6.56728	0.467715	1	-0.82033	6.67208	0.215069	1	-0.719089	6.78772	0.287717	1	-0.413452	6.64499	0.718363	1	-1.02918	6.2573	0.247319	1
STM474_4373	aceA	isocitrate lyase	-0.203856	7.4624	0.720331	1	0.00536825	7.63621	0.990116	1	-0.458335	7.67946	0.310331	1	-0.717964	7.65419	0.107891	0.863356	-1.54313	7.12878	0.0901791	0.924342	-0.334726	7.38751	0.528298	1
STM474_1763	oppB	oligopeptide permease ABC transporter membrane component	0.708243	6.19084	0.497005	1	-2.21388	5.1512	0.153392	1	-0.589477	5.85991	0.565012	1	-0.717306	5.88793	0.482211	1	-1.43381	5.39501	0.508897	1	-0.632125	5.50365	0.615311	1
STM474_0765	cydA	cytochrome d terminal oxidase polypeptide subunit I	-0.275735	4.00669	0.937137	1	-6.97839	3.22251	0.0720104	1	-10.712	3.46887	0.0229249	1	-0.715273	4.22575	0.820104	1	-10.3029	3.30204	0.0731121	0.877526	-10.5901	3.14176	0.051179	1
STM474_2184	wcaM	putative colanic acid biosynthesis protein	0.2702	8.06462	0.551924	1	-0.58998	7.73146	0.133915	1	-0.57715	7.99341	0.139939	1	-0.714668	8.01828	0.0680454	0.814261	-0.949707	7.66755	0.188347	1	-0.745618	7.58408	0.135815	1
STM474_2738	STM474_2738	phage replication protein P	-1.49057	4.85035	0.553249	1	-0.0681523	5.4449	0.952928	1	-0.707601	5.42553	0.582042	1	-0.714452	5.50019	0.57242	1	-5.48367	4.59046	0.0606368	0.848074	-1.67712	4.793	0.385851	1
STM474_2889	STM474_2889	putative hexulose 6 phosphate synthase	-0.724554	7.44244	0.250019	1	-0.612739	7.55835	0.22178	1	-0.636194	7.80577	0.213956	1	-0.713945	7.85429	0.206196	0.977837	-0.524704	7.66259	0.465151	1	-1.12083	7.29539	0.0762483	1
STM474_4283	metJ	transcriptional repressor protein MetJ	0.493713	7.18667	0.435291	1	0.447033	7.23271	0.359852	1	-0.660209	6.95659	0.253592	1	-0.713541	7.01437	0.208889	0.977837	-0.800535	6.71613	0.576116	1	-1.37056	6.37411	0.117388	1
STM474_0234	hlpA	periplasmic chaperone	-8.13067	1.07344	0.189403	1	-8.47488	1.10039	0.121732	1	-0.899591	1.91413	0.780653	1	-0.712029	2.04121	0.853048	1	-8.05235	1.22268	0.221367	1	2.24849	3.39344	0.57566	1
STM474_4375	aceK	bifunctional isocitrate dehydrogenase kinase/phosphatase protein	-0.235638	7.4722	0.720277	1	0.755207	8.08363	0.0326455	1	0.334067	8.0909	0.379422	1	-0.70776	7.68237	0.121933	0.893115	0.288805	7.87809	0.659955	1	-0.89728	7.19242	0.124568	1
STM474_0509	STM474_0509	hypothetical protein	2.82541	3.38921	0.487955	1	-7.95441	0.639737	0.148733	1	0.928972	2.28283	0.800857	1	-0.705993	1.54777	0.853298	1	2.60582	3.34162	0.562345	1	1.18696	2.09964	0.77655	1
STM474_0912	artM	arginine transporter permease subunit ArtM	-1.0157	5.65282	0.480157	1	-0.377953	5.96747	0.632079	1	-0.0821664	6.35986	0.910792	1	-0.705351	6.16877	0.445712	1	0.545779	6.51046	0.653198	1	-0.319702	5.90577	0.757463	1
STM474_3882	kbl	2-amino-3-ketobutyrate coenzyme A ligase	0.355507	8.40187	0.404488	1	-0.485276	8.06418	0.158136	1	-0.42348	8.34701	0.21429	1	-0.705331	8.31186	0.0440619	0.75024	-0.395017	8.17102	0.465586	1	-0.155303	8.12398	0.720267	1
STM474_1392	ttrR	response regulator	1.05485	5.31198	0.609175	1	0.681898	5.14528	0.666796	1	0.608808	5.35767	0.705799	1	-0.704155	4.79269	0.736968	1	1.59485	5.83748	0.435162	1	-1.01228	4.25314	0.699661	1
STM474_4604	ytfL	putative hemolysin-like protein	-0.997724	6.83217	0.414672	1	-0.150655	7.24517	0.743766	1	-0.17891	7.4886	0.703669	1	-0.703684	7.34463	0.157565	0.918318	-0.28418	7.25245	0.751706	1	-0.944259	6.83514	0.161648	1
STM474_4804	arcA	two-component response regulator	-2.45177	2.38878	0.571193	1	-0.428953	2.98899	0.901595	1	0.4507	3.68318	0.886359	1	-0.702611	3.21062	0.854208	1	-9.27359	2.31143	0.153444	1	-9.56069	2.1374	0.122857	1
STM474_3406	garL	alpha-dehydro-beta-deoxy-D-glucarate aldolase	0.111635	8.07656	0.807129	1	-0.0345354	8.07551	0.918613	1	0.283373	8.4979	0.388822	1	-0.702547	8.1192	0.0726418	0.814261	-0.629366	7.88109	0.318292	1	-0.346237	7.84336	0.46878	1
STM474_1599	STM474_1599	putative periplasmic protein	1.29806	6.69348	0.111466	1	-0.689823	5.67459	0.440644	1	-1.53183	5.66481	0.160846	1	-0.701918	6.00432	0.424158	1	-1.41898	5.50858	0.500103	1	-1.59239	5.30527	0.268595	1
STM474_2269	STM474_2269	putative transcriptional regulator	-0.661225	5.39674	0.66999	1	-1.1267	5.30573	0.337741	1	-0.541867	5.77213	0.590533	1	-0.701481	5.787	0.49813	1	-1.90201	5.17687	0.419421	1	-1.38565	5.14335	0.392332	1
STM474_0197	ligT	2'-5' RNA ligase	-0.716999	5.83373	0.590105	1	0.523469	6.50403	0.393453	1	-0.200734	6.3794	0.779971	1	-0.701456	6.24605	0.380525	1	-1.45997	5.73861	0.532083	1	-0.760448	5.80149	0.468357	1
STM474_2608	STM474_2608	putative inner membrane protein	-1.87603	5.4674	0.204889	1	-1.06561	5.75355	0.218537	1	-0.00626444	6.44263	0.993933	1	-0.700734	6.21605	0.384848	1	-1.44338	5.71279	0.42539	1	-1.18456	5.62897	0.339918	1
STM474_3175	stdC	putative fimbrial chaparone	-0.376168	7.68557	0.491393	1	-0.281619	7.80035	0.446866	1	-0.582067	7.92925	0.162868	1	-0.699158	7.96206	0.0904566	0.860855	-0.259354	7.87884	0.720085	1	-0.436748	7.64565	0.358459	1
STM474_1925	znuB	high-affinity zinc transporter membrane component	0.0604594	4.65979	0.979365	1	1.21234	5.42791	0.321692	1	0.637503	5.30956	0.660456	1	-0.698107	4.72952	0.734171	1	0.790135	5.21597	0.775747	1	0.764428	5.0337	0.666975	1
STM474_3753	STM474_3753	ABC transporter permease and ATP-binding protein	0.311652	9.07348	0.417373	1	-0.47032	8.76659	0.116779	1	-0.196442	9.14441	0.501766	1	-0.698038	9.01079	0.0251802	0.616982	-0.407097	8.86172	0.385251	1	-0.151012	8.82097	0.672852	1
STM474_2967	recA	recombinase A	-8.14954	1.08997	0.187612	1	-1.60484	1.48025	0.644997	1	-8.48095	1.3762	0.109342	1	-0.696325	2.06484	0.851588	1	-8.07122	1.23912	0.21949	1	-8.33673	1.03202	0.169535	1
STM474_0737	STM474_0737	hypothetical protein	-0.327479	6.88054	0.710155	1	-0.896405	6.72811	0.234193	1	-1.02506	6.94135	0.214454	1	-0.696303	7.13608	0.350971	1	0.0903887	7.22211	0.928017	1	-0.217832	6.92238	0.78785	1
STM474_1932	yebC	protein YebC	-0.488391	4.89998	0.804333	1	-3.01056	4.36629	0.239049	1	-1.34471	4.93132	0.421493	1	-0.694286	5.22239	0.639575	1	-11.2955	4.2769	0.0147325	0.685649	-0.265342	4.98468	0.87699	1
STM474_p1081	STM474_p1081	hypothetical protein	-0.236339	6.53515	0.780639	1	-0.941059	6.32625	0.171051	1	-0.205565	6.87842	0.732343	1	-0.694216	6.75047	0.295275	1	0.424885	7.01751	0.709599	1	0.0647105	6.66815	0.929402	1
STM474_0860	STM474_0860	manganese transport regulator MntR	-3.27438	2.70176	0.354545	1	-1.67699	3.00305	0.523856	1	0.716487	4.25158	0.74392	1	-0.693674	3.62843	0.800703	1	-5.61931	2.73972	0.145422	1	-1.28162	3.01418	0.71244	1
STM474_p237	ygdB	transposase	-0.656269	6.59746	0.429219	1	-0.0224535	6.94954	0.966665	1	-0.867904	6.84831	0.173099	1	-0.690303	6.9917	0.226193	0.982911	-1.56319	6.45196	0.293818	1	-0.487588	6.65088	0.487372	1
STM474_3272	STM474_3272	putative arylsulfatase regulator	0.184704	9.27055	0.632233	1	0.0654043	9.28148	0.826386	1	-0.0788803	9.46628	0.787313	1	-0.689844	9.27982	0.035982	0.712121	-0.631441	9.03546	0.174686	1	-0.6728	8.86432	0.0729492	1
STM474_2446	yfcG	putative glutathione S-transferase	0.699924	6.27965	0.463287	1	-0.267852	5.83406	0.748188	1	0.51482	6.49781	0.476323	1	-0.687231	5.99355	0.441613	1	-2.68141	5.24484	0.314972	1	-1.13494	5.41439	0.390751	1
STM474_3190	dsbC	thiol:disulfide interchange protein DsbC	0.825694	6.03838	0.46215	1	0.205131	5.74699	0.827138	1	0.332423	6.07323	0.706867	1	-0.6851	5.67424	0.529058	1	-0.157844	5.6346	0.934797	1	0.282053	5.70021	0.798565	1
STM474_0582	STM474_0582	putative transport protein	-2.36108	3.2465	0.56434	1	0.0716788	4.07637	0.979051	1	0.432096	4.52663	0.860716	1	-0.684736	4.0737	0.841666	1	-2.78963	3.3303	0.532529	1	-2.67018	3.16968	0.51706	1
STM474_3144	ygdB	Putative periplasmic protein	0.145867	5.82841	0.907377	1	-1.77944	5.19723	0.148971	1	-0.410336	5.89282	0.672499	1	-0.684096	5.85964	0.502499	1	0.393174	6.10472	0.803447	1	-2.75094	4.94198	0.156244	1
STM474_1278	yaoF	putative hemolysin	-0.753402	3.87601	0.770112	1	-0.947952	3.87589	0.693966	1	0.797898	4.97579	0.615749	1	-0.68396	4.30243	0.751609	1	-0.534204	4.10282	0.850039	1	1.40705	5.04183	0.402048	1
STM474_2295	fruA	fructose-specific PTS system IIBC component	0.163302	6.08018	0.885288	1	-0.869365	5.69987	0.32618	1	0.0751624	6.36383	0.923061	1	-0.683553	6.10275	0.41813	1	0.597374	6.46627	0.651145	1	-0.782184	5.64107	0.507348	1
STM474_1938	yecO	putative SAM-dependent methyltransferase	-1.23481	4.57599	0.594968	1	0.413503	5.3526	0.708409	1	-0.358967	5.2213	0.817485	1	-0.681186	5.16649	0.637236	1	-5.09643	4.25689	0.0964591	0.931752	-3.32205	4.18877	0.269431	1
STM474_2980	hypF	hydrogenase maturation protein	-0.429617	7.24569	0.5095	1	-0.676924	7.21854	0.150549	1	-0.825479	7.41991	0.0899998	1	-0.681003	7.55213	0.150571	0.918318	-0.702295	7.27757	0.499057	1	-1.71916	6.81073	0.0289414	1
STM474_3315	yqhD	putative alcohol dehydrogenase	-0.879658	6.71999	0.253154	1	0.309921	7.32884	0.493288	1	0.53338	7.71345	0.214432	1	-0.680886	7.20076	0.213373	0.977837	-0.468448	7.01985	0.645915	1	-0.214309	6.97453	0.748332	1
STM474_2353	napH	quinol dehydrogenase membrane component	-2.09097	4.86069	0.311279	1	0.040904	5.64386	0.966038	1	0.0643043	5.91238	0.946166	1	-0.680292	5.65816	0.536309	1	-1.66882	5.09245	0.512523	1	-0.685082	5.23616	0.64995	1
STM474_2481	yfcA	putative membrane protein	-3.63415	5.4865	0.0294561	1	-1.15667	5.97854	0.154282	1	-1.13877	6.24089	0.157107	1	-0.680141	6.47789	0.354439	1	0.0195987	6.52217	0.987944	1	-1.41247	5.82013	0.187303	1
STM474_3126	ygdE	putative RNA 2'-O-ribose methyltransferase	0.0239099	6.81357	0.975537	1	-0.260268	6.75035	0.6766	1	-0.266809	7.00382	0.641291	1	-0.679968	6.90923	0.280126	1	-1.31866	6.4312	0.427033	1	-0.730921	6.46984	0.411705	1
STM474_1825	STM474_1825	SpoVR family protein	0.196881	7.46275	0.733708	1	-0.473906	7.21678	0.322116	1	-0.260566	7.56641	0.56386	1	-0.678461	7.46967	0.151244	0.918318	0.201156	7.60683	0.80696	1	-0.971064	6.94248	0.125765	1
STM474_2635	sseA	3-mercaptopyruvate sulfurtransferase	-2.5436	5.78765	0.0754306	1	-0.581229	6.36786	0.364791	1	-0.555728	6.63481	0.411087	1	-0.677834	6.66487	0.316014	1	-0.835852	6.34099	0.536754	1	-0.197438	6.44706	0.848584	1
STM474_2308	rtn	Protein Rtn	0.040793	6.79999	0.958295	1	-0.565114	6.5974	0.355075	1	-0.45056	6.90154	0.576561	1	-0.677355	6.88838	0.302301	1	0.584514	7.24204	0.525802	1	-0.0189713	6.75821	0.980155	1
STM474_3313	yghB	DedA family integral membrane protein	-0.654398	6.01572	0.594761	1	-0.243605	6.26122	0.723229	1	-0.985728	6.22499	0.210668	1	-0.676337	6.41421	0.403549	1	-8.39696	5.45661	0.00372418	0.403077	-0.922827	5.90261	0.429748	1
STM474_4516	STM474_4516	hypothetical protein	-3.42852	2.9186	0.261309	1	0.101748	3.88718	0.965056	1	-3.01218	3.27247	0.326559	1	-0.675544	3.87145	0.818262	1	-0.374566	3.73983	0.914962	1	-3.05072	2.93282	0.333507	1
STM474_3702	glgA	glycogen synthase	-0.0574385	8.34012	0.892656	1	-0.162767	8.36274	0.610153	1	-0.111671	8.64369	0.736722	1	-0.675062	8.47872	0.0412747	0.75024	-0.395576	8.3258	0.454224	1	-0.534636	8.11058	0.204259	1
STM474_4648	nrdD	anaerobic ribonucleoside triphosphate reductase	0.0776398	8.02775	0.867155	1	0.481802	8.32237	0.179158	1	-0.259775	8.19421	0.448741	1	-0.674563	8.0986	0.109636	0.869852	-0.8659	7.76135	0.19314	1	-1.04313	7.54527	0.0325611	1
STM474_4413	STM474_4413	putative cytoplasmic protein	-1.43151	7.79628	0.0197871	1	-0.415842	8.22081	0.301505	1	-0.592816	8.40436	0.140959	1	-0.674265	8.45099	0.111522	0.875926	0.565377	8.79207	0.290155	1	-0.920664	7.94165	0.131948	1
STM474_2997	hypE	putative hydrogenase formation protein	-0.268621	4.61044	0.904136	1	1.32904	5.61748	0.161208	1	1.66717	6.12322	0.0575425	1	-0.674065	4.84548	0.705123	1	0.5465	5.17545	0.806804	1	1.00775	5.30625	0.471475	1
STM474_2617	sinI	putative outer membrane protein	0.796265	5.12531	0.665296	1	0.822419	5.21479	0.511372	1	0.154313	5.08349	0.920645	1	-0.673453	4.78547	0.721672	1	-0.679521	4.52217	0.799109	1	-0.50382	4.42545	0.820469	1
STM474_2834	STM474_2834	putative phage tail protein	-0.624968	4.27335	0.82411	1	0.688795	5.0028	0.658983	1	-0.139407	4.80935	0.942715	1	-0.672378	4.65833	0.747137	1	-1.83405	4.0582	0.560134	1	-0.575439	4.26564	0.820583	1
STM474_p265	traK	TraK protein	-0.882141	8.08225	0.0473678	1	-0.211805	8.42789	0.519826	1	-0.373747	8.61172	0.239394	1	-0.669674	8.56881	0.0439026	0.75024	-0.791825	8.25629	0.162833	1	-1.19287	7.96557	0.0191405	0.901484
STM474_2982	STM474_2982	putative periplasmic or exported protein	-0.822004	5.71349	0.58903	1	-0.889199	5.76165	0.309664	1	0.337419	6.57262	0.621299	1	-0.668135	6.17729	0.40829	1	-1.42752	5.66565	0.447471	1	-1.11999	5.59634	0.349123	1
STM474_2366	rcsB	transcriptional regulator RcsB	0.353661	3.77846	0.918882	1	-2.18086	2.96878	0.50351	1	-1.94827	3.26962	0.588279	1	-0.667946	3.70483	0.816798	1	-9.75024	2.7809	0.130695	1	-10.0161	2.59911	0.0902843	1
STM474_3277	STM474_3277	putative oxidoreductase	-0.313252	9.58154	0.396475	1	-0.38338	9.62392	0.181748	1	-0.534866	9.81684	0.0728164	1	-0.666529	9.84318	0.0327315	0.673553	-0.349615	9.70685	0.444542	1	-0.675411	9.41778	0.0826478	1
STM474_4596	ytfE	cell morphogenesis/cell wall metabolism regulator	-0.936549	5.49545	0.532155	1	-0.762758	5.62927	0.44823	1	0.540699	6.51177	0.498045	1	-0.665808	6.00034	0.493228	1	0.280651	6.17504	0.858743	1	0.152386	5.94294	0.885866	1
STM474_1901	STM474_1901	lytic enzyme	-0.399045	4.51068	0.868425	1	-1.80623	4.13159	0.406027	1	-2.23769	4.30343	0.313147	1	-0.663997	4.80557	0.723012	1	-3.84141	3.94795	0.213768	1	-0.0888626	4.64219	0.969108	1
STM474_3088	cysH	phosphoadenosine phosphosulfate reductase	-0.204264	6.75669	0.794691	1	-0.257369	6.8049	0.634287	1	0.104019	7.23719	0.838708	1	-0.662806	6.96951	0.257316	0.996337	-2.02708	6.31556	0.308215	1	-0.380862	6.66333	0.598483	1
STM474_t2959	STM474_t2959		0.624097	4.52124	0.783426	1	0.0522584	4.27533	0.979759	1	-0.799068	4.16414	0.715021	1	-0.661506	4.29044	0.77161	1	1.33001	5.12661	0.580814	1	0.353486	4.35128	0.901734	1
STM474_4594	fklB	peptidyl-prolyl cis-trans isomerase	-1.67797	6.21652	0.114803	1	-0.0658	6.8623	0.904715	1	-0.127295	7.08948	0.83068	1	-0.661292	6.93749	0.339368	1	-0.493895	6.73881	0.6686	1	-1.64903	6.2101	0.073218	1
STM474_3736	ftsX	cell division protein FtsX	-3.44958	1.68697	0.439665	1	1.84434	3.72828	0.51279	1	1.12727	3.46688	0.693612	1	-0.661288	2.60283	0.857983	1	-8.6184	1.72597	0.186011	1	-8.88407	1.52957	0.140381	1
STM474_1832	ycgN	putative cytoplasmic protein	0.118887	4.80557	0.964531	1	-1.12528	4.3651	0.598537	1	-1.44281	4.53061	0.513732	1	-0.659902	4.86008	0.712299	1	-5.3455	3.93953	0.136997	1	-0.522833	4.48651	0.80869	1
STM474_1237	STM474_1237	putative cytoplasmic protein	-0.403588	6.41007	0.662103	1	-0.29996	6.52812	0.667104	1	-0.08424	6.88501	0.886246	1	-0.65977	6.71271	0.31849	1	-0.759219	6.40976	0.556996	1	0.533613	6.8743	0.406386	1
STM474_0956	pflA	pyruvate formate-lyase 1-activating enzyme	-0.282032	6.94545	0.694939	1	-0.0369098	7.13359	0.942917	1	0.20371	7.51385	0.690729	1	-0.658992	7.19521	0.230018	0.987685	-0.216611	7.11717	0.853741	1	-0.546687	6.82021	0.416861	1
STM474_3647	STM474_3647	hypothetical protein	0.191502	8.16936	0.690191	1	-0.619349	7.8671	0.131818	1	-0.0978163	8.35213	0.802949	1	-0.655001	8.1884	0.114829	0.884367	0.0661102	8.24547	0.925111	1	-0.327498	7.90495	0.554686	1
STM474_3307	STM474_3307	putative cytoplasmic protein	-0.129596	7.79976	0.818287	1	-0.898912	7.55603	0.0956804	1	-1.3051	7.68355	0.0188421	1	-0.654603	7.9809	0.193377	0.963597	0.0495073	8.02953	0.937995	1	-0.255111	7.73129	0.721776	1
STM474_0242	STM474_0242	putative endochitinase	-0.713699	7.1588	0.259482	1	-0.0154372	7.53699	0.972157	1	-0.0778502	7.7629	0.851624	1	-0.652733	7.5901	0.149577	0.918318	-0.454846	7.40356	0.581514	1	-0.368176	7.28324	0.503457	1
STM474_2507	STM474_2507	putative cytoplasmic protein	0.969416	5.6758	0.4551	1	0.921836	5.71679	0.292705	1	0.163494	5.52609	0.889306	1	-0.650573	5.23189	0.645002	1	1.29468	6.03993	0.423204	1	-0.385564	4.92075	0.827731	1
STM474_0317	ybeJ	putative xylanase/chitin deacetylase	-0.520588	7.92686	0.291613	1	-0.247889	8.11802	0.500747	1	-0.652521	8.20375	0.0794699	1	-0.650078	8.2833	0.0872998	0.842281	-0.82877	7.94989	0.17426	1	-0.82751	7.79615	0.0822307	1
STM474_4182	hemN	coproporphyrinogen III oxidase	-1.68269	4.95862	0.442536	1	0.395924	5.84612	0.625475	1	-0.129799	5.82873	0.893809	1	-0.647443	5.68279	0.552745	1	-0.107132	5.65256	0.956241	1	-1.30728	5.03855	0.550571	1
STM474_1422	ssaO	secretion system apparatus SsaO	0.258011	6.74399	0.738285	1	0.166725	6.76813	0.789598	1	0.141552	7.0114	0.798184	1	-0.64668	6.73016	0.316924	1	0.977929	7.32028	0.236866	1	0.0267434	6.60698	0.972194	1
STM474_1668	dbpA	ATP-dependent RNA helicase DbpA	-0.378675	5.41917	0.800337	1	0.526712	5.95425	0.516039	1	0.142067	5.99696	0.876136	1	-0.643357	5.71661	0.558068	1	-2.1297	5.03933	0.441756	1	-0.683811	5.27495	0.635027	1
STM474_2737	STM474_2737	Ead-like protein	-2.28091	5.24844	0.220741	1	-1.09557	5.60176	0.25431	1	-0.447256	6.09748	0.613192	1	-0.642954	6.09581	0.452506	1	-0.0564536	6.08836	0.971845	1	-1.37257	5.43464	0.298817	1
STM474_2364	ompC	outer membrane porin protein C	1.16199	7.11618	0.0744706	1	-0.641545	6.21053	0.361064	1	-1.21984	6.26832	0.121245	1	-0.64157	6.54503	0.371533	1	-1.25563	6.07067	0.428393	1	-0.656486	6.11535	0.568111	1
STM474_4539	frdB	fumarate reductase iron-sulfur subunit	-1.54943	6.0403	0.172426	1	-0.557273	6.43569	0.369846	1	-0.35006	6.7797	0.581434	1	-0.640833	6.73719	0.351558	1	-6.12447	5.78083	0.0119556	0.637115	-0.82349	6.24564	0.340706	1
STM474_0877	STM474_0877	hypothetical protein	-0.607615	6.22475	0.544957	1	-0.0528134	6.54223	0.93018	1	-0.0674007	6.79185	0.915056	1	-0.638614	6.61952	0.351572	1	-1.15365	6.17483	0.50866	1	-0.865644	6.11475	0.396869	1
STM474_4713	yjiE	putative DNA-binding transcriptional regulator	0.25612	6.81302	0.733078	1	-0.84557	6.39122	0.182397	1	-0.386665	6.82891	0.532061	1	-0.638038	6.80378	0.332626	1	-1.01517	6.40237	0.457498	1	0.556417	6.96908	0.364832	1
STM474_1368	ydiK	putative inner membrane protein	0.155323	5.85881	0.899015	1	-1.93869	5.18811	0.150581	1	-0.447102	5.90263	0.758659	1	-0.63762	5.90291	0.510539	1	-3.61834	5.04074	0.198367	1	-0.306036	5.62095	0.798129	1
STM474_2563	eutH	putative transport protein	-0.157385	6.88548	0.848265	1	-0.684213	6.73323	0.219265	1	-2.54656	6.52064	0.00145396	0.379727	-0.637558	7.08602	0.291334	1	-1.61298	6.51315	0.190228	1	-1.02369	6.5249	0.199127	1
STM474_4697	STM474_4697	hypothetical protein	-0.66381	6.52679	0.449867	1	-0.538814	6.64875	0.416718	1	0.02215	7.1602	0.971702	1	-0.637513	6.9441	0.319241	1	-1.68035	6.3555	0.352095	1	-0.186691	6.7193	0.800731	1
STM474_1886	STM474_1886	pseudogene	-2.12785	5.85107	0.0854797	1	-1.57192	6.04316	0.0681705	1	-0.682621	6.57992	0.320939	1	-0.636979	6.67561	0.338054	1	-1.13362	6.23612	0.424225	1	-1.62419	5.94147	0.121239	1
STM474_2620	yfgJ	putative cytoplasmic protein	-0.324782	5.57466	0.857258	1	-0.055396	5.7713	0.951858	1	-0.0520444	6.02975	0.954974	1	-0.635732	5.85097	0.535834	1	-0.737377	5.54878	0.709776	1	-0.507505	5.48539	0.692383	1
STM474_2564	eutG	putative transport protein	-0.708005	5.75759	0.574352	1	0.0319409	6.1559	0.966656	1	-0.663324	6.10357	0.434782	1	-0.635718	6.19222	0.468111	1	0.0262836	6.22194	0.98777	1	0.283625	6.19744	0.767677	1
STM474_4477	nrfE	formate-dependent nitrite reductase	-0.355219	8.17414	0.410004	1	-0.526946	8.17441	0.108238	1	-0.294242	8.531	0.370152	1	-0.634863	8.46642	0.0610245	0.799284	-0.153356	8.40747	0.780358	1	-0.671443	8.02908	0.10491	1
STM474_2575	maeB	malic enzyme	0.559294	7.20383	0.528486	1	-0.390936	6.78857	0.547884	1	-0.280402	7.09377	0.635253	1	-0.633753	7.02341	0.300308	1	-1.66744	6.43624	0.206342	1	-0.870308	6.51709	0.289885	1
STM474_3903	dfp	flavoprotein	-2.55652	-2.03792	1	1	-2.82816	-2.29456	1	1	1.10252	-1.56932	1	1	-0.633585	-2.05472	1	1	-2.50011	-1.81979	1	1	-2.72911	-2.23927	1	1
STM474_3818	yiaE	2-hydroxyacid dehydrogenase	-0.959723	6.66736	0.224928	1	0.134352	7.20953	0.773554	1	0.128754	7.46328	0.780888	1	-0.633502	7.19396	0.221053	0.977837	0.53288	7.49981	0.472516	1	0.232535	7.17318	0.716082	1
STM474_p266	traJ	plasmid transfer ATPase TraJ	0.0897288	8.04528	0.849562	1	-0.128954	8.00977	0.759447	1	0.0604456	8.36023	0.879015	1	-0.633416	8.12613	0.104212	0.863356	1.02442	8.74209	0.0421755	0.7737	-0.226725	7.87343	0.615702	1
STM474_2994	hypB	hydrogenase isoenzyme formation protein HypB	-1.68598	5.83027	0.175226	1	-0.395017	6.32618	0.558591	1	-0.16988	6.6842	0.798818	1	-0.632745	6.56317	0.375158	1	-0.227042	6.47042	0.855943	1	-1.32347	5.91142	0.195929	1
STM474_3154	ygdR	putative peptide transport protein	0.341078	5.06922	0.85068	1	-1.36773	4.43679	0.467947	1	-0.817457	4.86829	0.651393	1	-0.632615	5.01417	0.695142	1	-2.97764	4.21581	0.292054	1	0.0364368	4.89345	0.984269	1
STM474_2689	gogB	leucine-rich repeat-containing protein	-0.168971	6.82449	0.828198	1	-0.109748	6.92507	0.843603	1	0.0169745	7.244	0.97732	1	-0.632555	7.03258	0.309306	1	-0.670381	6.75227	0.550233	1	-1.33928	6.37638	0.116629	1
STM474_3529	tldD	suppresses inhibitory activity of CsrA	-0.450276	7.55896	0.557533	1	-0.257676	7.71657	0.505408	1	0.0474282	8.12027	0.89842	1	-0.631607	7.89342	0.130487	0.904791	-0.679685	7.60803	0.320286	1	-1.52682	7.18015	0.0111269	0.763668
STM474_1375	sufC	cysteine desulfurase ATPase component	0.626434	4.34972	0.801424	1	-0.664109	3.78489	0.771131	1	-0.209812	4.23277	0.926098	1	-0.631036	4.12952	0.781594	1	-2.4297	3.41297	0.491979	1	-1.93749	3.33732	0.521593	1
STM474_3325	sufI	repressor protein for FtsI	0.763841	7.05859	0.252904	1	0.103733	6.75299	0.852946	1	0.0548598	6.98472	0.92324	1	-0.63059	6.75463	0.358602	1	-1.33396	6.25275	0.344665	1	-1.30934	6.10082	0.179178	1
STM474_2115	cbiT	cobalt-precorrin-6Y C(15)-methyltransferase	1.55068	4.35559	0.658093	1	-2.56121	2.7149	0.490851	1	-0.0395933	3.70446	0.991028	1	-0.630207	3.52201	0.829013	1	-9.54961	2.59029	0.1404	1	0.120451	3.42764	0.976821	1
STM474_3204	ubiH	2-octaprenyl-6-methoxyphenyl hydroxylase	-3.16084	2.47373	0.376845	1	-4.84723	2.42286	0.126985	1	-6.46963	2.64659	0.0505278	1	-0.629962	3.41101	0.798709	1	-9.44698	2.47932	0.0697405	0.865895	-9.73097	2.30615	0.0572019	1
STM474_1681	STM474_1681	putative outer membrane or exported protein	1.50206	6.63866	0.0711437	1	0.0385577	5.79495	0.965498	1	-0.834471	5.67594	0.436853	1	-0.629492	5.83038	0.561194	1	-1.91266	5.19023	0.410111	1	0.531622	5.97996	0.59669	1
STM474_2278	mglA	galactose/methyl galaxtoside transporter ATP-binding protein	-0.702971	8.46916	0.0946921	1	-0.298045	8.70992	0.332473	1	-0.0162905	9.09974	0.959	1	-0.629061	8.9061	0.0486099	0.751709	0.229553	9.03866	0.651589	1	-0.42301	8.56798	0.259851	1
STM474_0924	hcp	hydroxylamine reductase	0.854199	6.60317	0.314854	1	0.361302	6.3787	0.597534	1	-0.480847	6.22429	0.543566	1	-0.6288	6.24244	0.428808	1	-1.55305	5.68313	0.40013	1	-1.02857	5.67931	0.370403	1
STM474_1274	STM474_1274	putative nitric oxide reductase	1.14366	4.69889	0.653355	1	1.14245	4.77078	0.507756	1	-0.916797	3.97074	0.731205	1	-0.627349	4.15046	0.807483	1	-3.4726	3.31609	0.301833	1	-0.921744	3.61587	0.744648	1
STM474_p1055	parB	plasmid partition protein B	0.383546	7.01456	0.570428	1	0.195925	6.98435	0.698394	1	0.213931	7.25067	0.669331	1	-0.62524	6.93961	0.281772	1	-0.15067	6.87903	0.884574	1	-1.90756	6.13862	0.0685033	1
STM474_0549	allD	ureidoglycolate dehydrogenase	-0.127265	8.95578	0.742985	1	-0.396818	8.90636	0.201285	1	-0.502437	9.11852	0.0963161	1	-0.625131	9.14774	0.0619731	0.803327	-1.45693	8.60806	0.00706644	0.556106	-0.537596	8.75918	0.136946	1
STM474_1316	osmE	DNA-binding transcriptional activator OsmE	-3.57426	2.93058	0.316163	1	0.506818	4.12658	0.856517	1	0.540724	4.40454	0.802066	1	-0.624927	3.91287	0.801578	1	0.672619	4.29748	0.83643	1	-1.02641	3.34312	0.770359	1
STM474_0517	ybaP	putative cytoplasmic protein	0.307476	6.01964	0.799679	1	0.213124	6.04051	0.778136	1	0.914553	6.71425	0.171533	1	-0.624531	5.98705	0.493417	1	-0.0695858	5.96591	0.966247	1	0.137114	5.91434	0.891513	1
STM474_1352	ydia	Putative phosphotransferase ydiA	1.56331	6.18061	0.150517	1	0.50507	5.54614	0.60609	1	0.459971	5.7767	0.650125	1	-0.623832	5.32942	0.65531	1	0.919964	5.87226	0.586662	1	-0.0911149	5.14185	0.95321	1
STM474_2228	fbaB	fructose-bisphosphate aldolase	0.837721	6.41436	0.392236	1	0.0388485	6.02897	0.959834	1	0.0921083	6.31291	0.907781	1	-0.621136	6.06743	0.47579	1	-7.4892	5.09392	0.015192	0.686444	-0.373481	5.74585	0.75988	1
STM474_1836	minD	cell division inhibitor MinD	-1.35694	4.45003	0.576089	1	0.129302	5.10641	0.924172	1	-1.6522	4.70024	0.377845	1	-0.621105	5.09851	0.698055	1	-5.04591	4.16841	0.153542	1	-1.23626	4.46195	0.648259	1
STM474_4121	cyaY	frataxin-like protein	1.17873	6.36588	0.234676	1	-0.00838682	5.72991	0.995027	1	0.657784	6.3561	0.432347	1	-0.620876	5.79176	0.574939	1	0.0929442	5.8498	0.959411	1	0.193504	5.73936	0.867172	1
STM474_2191	wcaI	glycosyl transferase	-1.35862	5.02336	0.485133	1	0.000470914	5.61699	1	1	-1.06583	5.4385	0.388214	1	-0.620439	5.67471	0.577181	1	-1.45194	5.14015	0.59225	1	-1.98054	4.85931	0.290578	1
STM474_0555	purE	phosphoribosylaminoimidazole carboxylase catalytic subunit	-0.365057	4.8514	0.853265	1	-0.416433	4.89999	0.778417	1	0.500539	5.61955	0.650622	1	-0.618425	5.15096	0.674213	1	-0.482506	4.94374	0.843541	1	-1.63117	4.41496	0.464201	1
STM474_0386	prpE	propionyl-CoA synthetase	-0.616955	6.63917	0.484777	1	-0.445009	6.78175	0.42629	1	-1.58689	6.65925	0.0248425	1	-0.618094	7.04619	0.290557	1	0.878471	7.55982	0.245965	1	-0.726434	6.58396	0.512602	1
STM474_2890	STM474_2890	putative hexulose 6 phosphate synthase	-0.000447788	6.78626	1	1	0.247338	6.98871	0.682431	1	-0.0525762	7.09044	0.93431	1	-0.618083	6.91878	0.352483	1	0.361047	7.11942	0.708779	1	-0.213936	6.66297	0.777269	1
STM474_p1075	spvA	virulence outer membrane protein	-0.307691	9.0045	0.419143	1	-0.138295	9.15588	0.627192	1	-0.190643	9.38794	0.505986	1	-0.616993	9.28301	0.0427569	0.75024	0.202469	9.39629	0.643986	1	-0.726799	8.81629	0.0439904	1
STM474_4201	yihV	putative sugar kinase	-2.40393	6.07556	0.116889	1	-0.570868	6.63956	0.337205	1	0.126811	7.21793	0.81585	1	-0.615915	6.9563	0.30762	1	-0.63169	6.68409	0.670083	1	-0.348067	6.64355	0.648084	1
STM474_1518	STM474_1518	hypothetical protein	3.24522	5.73322	0.0345207	1	0.922803	3.95915	0.685599	1	0.340095	3.86696	0.885283	1	-0.614117	3.49459	0.843065	1	-2.96927	2.71607	0.357305	1	1.41391	4.19798	0.586306	1
STM474_3308	yghA	oxidoreductase	-0.329042	6.74133	0.699982	1	-0.0915475	6.92373	0.860416	1	-0.855947	6.86071	0.149979	1	-0.612912	7.03014	0.284306	1	-2.29585	6.30738	0.129298	1	0.100912	6.93327	0.873647	1
STM474_3338	yqib	Uncharacterized protein yqiB	-2.19611	4.9672	0.363046	1	-0.0890528	5.70594	0.919305	1	-0.046886	5.98319	0.959237	1	-0.612867	5.81066	0.550099	1	-0.952285	5.42277	0.640556	1	-1.21227	5.1809	0.459447	1
STM474_0643	citE	citrate lyase beta chain	0.463802	5.93169	0.695098	1	-0.722418	5.43929	0.504436	1	-1.05532	5.57973	0.361962	1	-0.612586	5.81579	0.565868	1	0.487686	6.08695	0.752466	1	0.123586	5.72507	0.914592	1
STM474_4383	yjbC	23S rRNA pseudouridine synthase F	-0.107866	8.15214	0.807376	1	-0.625162	7.99918	0.079136	1	-0.366472	8.36324	0.294825	1	-0.611747	8.33982	0.0787159	0.821224	-0.93722	7.95307	0.126867	0.996206	0.297621	8.34752	0.449193	1
STM474_1711	STM474_1711	putative inner membrane protein	-0.0766559	5.96895	0.946679	1	0.399485	6.29142	0.564845	1	0.448237	6.57611	0.529408	1	-0.610761	6.1409	0.513486	1	1.12004	6.81241	0.309989	1	0.170281	6.08159	0.857898	1
STM474_4208	STM474_4208	putative cytoplasmic protein	-1.06227	7.01509	0.121572	1	0.212125	7.63262	0.634595	1	0.435608	8.01319	0.29563	1	-0.610246	7.58493	0.185671	0.958037	0.276803	7.73614	0.667315	1	-0.805544	7.08977	0.241123	1
STM474_4037	STM474_4037	putative phosphotransferase system fructose-specific component IIB	0.112272	8.67402	0.780751	1	-0.0668307	8.65689	0.828505	1	-0.203163	8.84871	0.543142	1	-0.610153	8.75243	0.0745631	0.814261	-1.17174	8.28884	0.0356748	0.769781	-0.741875	8.27943	0.0596892	1
STM474_4459	yjcC	putative diguanylate cyclase/phosphodiesterase	-0.342904	10.4962	0.315112	1	0.0735176	10.768	0.779589	1	-0.750328	10.6605	0.00508896	0.679811	-0.608666	10.7937	0.0328948	0.673553	-0.778109	10.4617	0.0627913	0.855207	-0.588407	10.3783	0.0749322	1
STM474_2640	pepB	aminopeptidase B	-0.35213	6.45722	0.740022	1	-1.13149	6.23796	0.104925	1	-1.19673	6.4746	0.103908	1	-0.607487	6.75796	0.34964	1	-1.42637	6.22208	0.324045	1	-2.23252	5.88897	0.129101	1
STM474_0482	mdlb	Multidrug resistance-like ATP-binding protein mdlB	0.102631	6.41343	0.909393	1	-0.208539	6.33354	0.749489	1	-0.0672379	6.65735	0.919596	1	-0.60652	6.49741	0.420555	1	0.893638	7.01662	0.349399	1	-0.2108	6.24596	0.807834	1
STM474_3337	icc	cyclic 3'	0.116368	7.11366	0.875653	1	0.105338	7.18113	0.856336	1	-1.10858	6.93442	0.0922132	1	-0.605953	7.19152	0.350637	1	-0.883222	6.82148	0.421601	1	-0.683043	6.73259	0.353001	1
STM474_3003	sitD	putative permease	-0.728891	8.20641	0.0968447	1	-0.304018	8.45423	0.349745	1	-0.471052	8.63854	0.147192	1	-0.604807	8.66263	0.0711082	0.814261	0.0757449	8.7048	0.879583	1	-0.213637	8.4088	0.617647	1
STM474_0566	fimC	chaperone protein FimC	-0.920283	7.36785	0.149339	1	-0.000468654	7.82827	1	1	0.178911	8.17727	0.607352	1	-0.604607	7.89294	0.143558	0.918318	-1.80243	7.26159	0.0404403	0.77	-0.416634	7.54677	0.461292	1
STM474_4584	sgaU	L-xylulose 5-phosphate 3-epimerase	-0.884507	6.89661	0.242087	1	-0.357237	7.17704	0.454573	1	-0.124264	7.54037	0.800354	1	-0.604018	7.40917	0.205377	0.977837	0.401837	7.62727	0.673763	1	-2.16632	6.54661	0.0545668	1
STM474_2338	STM474_2338	hypothetical protein	0.0626097	5.76607	0.96625	1	0.0670805	5.84097	0.936662	1	0.23362	6.18502	0.769304	1	-0.603826	5.87171	0.554539	1	-0.791722	5.53604	0.682937	1	-0.112001	5.66175	0.944427	1
STM474_1767	tdk	thymidine kinase	-1.23202	5.8064	0.316173	1	-0.181778	6.27736	0.789735	1	-1.31028	6.11205	0.15344	1	-0.603632	6.4301	0.399162	1	0.612822	6.77203	0.605807	1	0.507646	6.5527	0.492155	1
STM474_2929	ygaE	DNA-binding transcriptional regulator CsiR	-1.20529	7.33311	0.121237	1	-0.307062	7.74059	0.412459	1	-0.396876	7.95781	0.307318	1	-0.603487	7.95072	0.138114	0.913425	-0.448734	7.7476	0.493488	1	-0.483101	7.5762	0.370729	1
STM474_0466	yajg	Uncharacterized lipoprotein yajG	-1.18871	6.25176	0.356405	1	-0.5826	6.53638	0.346045	1	-0.216319	6.95082	0.72043	1	-0.601608	6.86378	0.329048	1	0.685143	7.24909	0.440895	1	-0.691285	6.40893	0.401016	1
STM474_4067	yieP	putative regulatory protein	-0.0916832	6.8042	0.904083	1	-0.0727065	6.88608	0.914735	1	-0.100742	7.12962	0.854807	1	-0.601551	6.988	0.330272	1	-1.12936	6.53509	0.355333	1	-0.322082	6.67922	0.665318	1
STM474_2820	STM474_2820	phage tail-like protein	0.146661	7.63817	0.785305	1	0.0560992	7.66435	0.884237	1	-0.578582	7.63254	0.179284	1	-0.600963	7.70216	0.187742	0.963153	-0.599952	7.43586	0.454801	1	-0.246035	7.43023	0.68606	1
STM474_2989	hycC	formate hydrogenlyase subunit 3	0.122582	7.47094	0.840568	1	-0.375542	7.30581	0.421616	1	0.00327217	7.73962	0.994904	1	-0.600667	7.54751	0.199038	0.977837	0.112787	7.60719	0.882666	1	0.0292723	7.40905	0.959956	1
STM474_2456	STM474_2456	putative cytoplasmic protein	0.0214918	9.10586	0.955651	1	-0.30974	9.0217	0.300168	1	-0.187502	9.33429	0.551988	1	-0.599312	9.23501	0.0640426	0.809423	0.157272	9.31731	0.724965	1	-0.299441	8.93978	0.431261	1
STM474_3323	STM474_3323	putative inner membrane protein	0.0144717	9.43226	0.968299	1	0.359023	9.68895	0.229163	1	-0.0863861	9.71243	0.761381	1	-0.599225	9.56495	0.0463627	0.75024	-0.46981	9.3506	0.359151	1	-0.684491	9.10861	0.0565306	1
STM474_0171	STM474_0171	putative inner membrane protein	-0.576819	6.08327	0.617082	1	-0.202358	6.3177	0.780154	1	0.0563585	6.70041	0.935685	1	-0.598856	6.48183	0.433827	1	-2.446	5.73058	0.304506	1	0.403704	6.5373	0.619437	1
STM474_4038	aroE	shikimate 5-dehydrogenase	-0.861049	7.93259	0.0880461	1	-0.110726	8.31815	0.737108	1	-0.438691	8.42655	0.208407	1	-0.596547	8.44038	0.116054	0.884367	0.08074	8.48178	0.875144	1	0.183633	8.38034	0.643045	1
STM474_3469	STM474_3469	anti-sigma factor antagonist	-0.0958361	6.4395	0.919799	1	-0.161081	6.48117	0.821359	1	0.196294	6.91703	0.737071	1	-0.596328	6.62701	0.424269	1	-1.22715	6.14307	0.416668	1	0.0916817	6.51848	0.904359	1
STM474_3010	prgK	needle complex inner membrane lipoprotein	-0.099806	9.54859	0.795089	1	-0.130273	9.60713	0.666692	1	-0.229545	9.81734	0.460746	1	-0.595642	9.73896	0.066685	0.814261	0.0755434	9.77735	0.865115	1	-0.200695	9.48808	0.58578	1
STM474_3403	STM474_3403	hypothetical protein	0.70511	5.1301	0.687302	1	-0.442039	4.60586	0.793569	1	0.098129	5.11512	0.947992	1	-0.595461	4.87648	0.726291	1	-2.5196	4.12323	0.374696	1	-0.614344	4.4498	0.777843	1
STM474_2607	STM474_2607	putative inner membrane protein	-1.50005	5.97253	0.189478	1	-0.538678	6.36259	0.401676	1	0.102019	6.91492	0.859379	1	-0.594486	6.67496	0.371547	1	-1.79602	6.04291	0.301638	1	-0.348082	6.35567	0.671401	1
STM474_3266	STM474_3266	putative lactoylglutathione lyase	0.367632	8.02159	0.447593	1	-0.00162542	7.89837	0.995989	1	0.432881	8.38823	0.228259	1	-0.593903	7.96812	0.260994	0.998243	-0.0375051	7.94957	0.958363	1	0.381488	8.01668	0.396924	1
STM474_1406	sseC	translocation machinery component	-0.161721	7.30125	0.800483	1	-0.142887	7.38284	0.767841	1	-0.1508	7.63574	0.751748	1	-0.592549	7.52177	0.245541	0.993985	-0.171304	7.43853	0.835074	1	-0.480937	7.14811	0.447389	1
STM474_0361	STM474_0361	putative response regulator	0.894828	7.5842	0.116018	1	-0.24123	7.02682	0.641852	1	0.194658	7.49931	0.668098	1	-0.592091	7.21157	0.247724	0.993985	-0.130931	7.14685	0.883549	1	-0.809155	6.70603	0.243078	1
STM474_2257	pbpG	D-alanyl-D-alanine endopeptidase	0.214484	5.14026	0.921043	1	0.203763	5.20711	0.880055	1	0.164101	5.44287	0.905437	1	-0.591183	5.17186	0.706769	1	2.29521	6.72866	0.0864577	0.915527	-0.746127	4.68198	0.715908	1
STM474_1164	yceH	protein YceH	-4.39837	3.69404	0.136365	1	-4.08434	3.77348	0.108854	1	-1.76869	4.316	0.427873	1	-0.590731	4.7528	0.74931	1	-4.0385	3.85608	0.25068	1	-3.65251	3.71791	0.268793	1
STM474_0382	prpR	prp operon regulator	-1.00209	7.46431	0.0842707	1	-0.411656	7.76128	0.29681	1	-0.485423	7.98688	0.23129	1	-0.589387	8.02309	0.157756	0.918318	-1.50982	7.45614	0.0515034	0.815196	-0.61238	7.59289	0.218689	1
STM474_p252	traW	TraW protein	0.298041	7.02223	0.657957	1	0.32392	7.10944	0.506243	1	0.41669	7.41833	0.37934	1	-0.588539	7.0094	0.303998	1	0.453163	7.25139	0.626985	1	-0.461205	6.63944	0.632605	1
STM474_0449	phnS	2-aminoethylphosphonate transporter	0.31942	5.16875	0.854779	1	1.59948	6.08189	0.0736787	1	0.813241	5.7917	0.438328	1	-0.588532	5.144	0.699432	1	1.37461	5.98363	0.412836	1	0.414029	5.20006	0.787502	1
STM474_1617	ydcN	putative repressor	1.64056	5.16944	0.47052	1	0.772068	4.64128	0.731462	1	1.03601	5.06866	0.614542	1	-0.588457	4.27929	0.826726	1	2.13897	5.70134	0.376524	1	1.91282	5.3531	0.336894	1
STM474_3227	STM474_3227	putative mannitol dehydrogenase	-1.82624	6.41078	0.0583468	1	0.0157743	7.13108	0.978001	1	-0.710834	7.06837	0.232162	1	-0.588109	7.19453	0.336829	1	-0.515497	6.95809	0.612293	1	-0.316583	6.88967	0.633875	1
STM474_3123	fucK	L-fuculokinase	-1.29923	6.80556	0.0910454	1	-0.745316	7.06079	0.156777	1	-0.665526	7.34767	0.197301	1	-0.585641	7.45738	0.2335	0.990845	-1.0594	7.02047	0.276485	1	0.234867	7.42226	0.71052	1
STM474_1748	STM474_1748	putative catalase	0.121678	6.72222	0.873685	1	-0.589394	6.46886	0.374161	1	-0.264981	6.86355	0.651657	1	-0.585141	6.80527	0.347339	1	0.119034	6.86237	0.907115	1	-0.908542	6.26089	0.302031	1
STM474_4768	yjjU	patatin	-0.00647205	6.91249	0.994534	1	0.283532	7.13761	0.619776	1	-0.236554	7.13218	0.710079	1	-0.583011	7.06178	0.336517	1	-1.96832	6.38749	0.15246	1	-0.501094	6.66731	0.493496	1
STM474_1736	yciL	23S rRNA pseudouridylate synthase B	-2.17547	3.80859	0.457539	1	-1.14672	4.1213	0.634364	1	-3.93208	3.93395	0.148346	1	-0.582967	4.65275	0.831361	1	-10.681	3.67163	0.0433794	0.778874	-0.46663	4.29161	0.857559	1
STM474_3428	yhbP	putative cytoplasmic protein	-4.68159	5.13653	0.0487083	1	-0.659856	5.85622	0.42217	1	0.491625	6.67083	0.449718	1	-0.582588	6.2213	0.459523	1	-5.10563	5.26484	0.0494545	0.815196	-0.866223	5.69307	0.449278	1
STM474_4119	STM474_4119	putative inner membrane protein	-0.195656	8.65334	0.684502	1	-0.321511	8.66915	0.424961	1	0.0321589	9.09371	0.937055	1	-0.579743	8.89539	0.185425	0.958037	-0.668063	8.59383	0.239497	1	-0.510192	8.50488	0.292486	1
STM474_2455	STM474_2455	putative amino acid transporter	-1.07423	6.57192	0.194083	1	-0.117991	7.0254	0.814932	1	0.139334	7.411	0.773227	1	-0.578218	7.1582	0.296703	1	-0.980332	6.74453	0.461391	1	-0.578609	6.73539	0.385842	1
STM474_0367	STM474_0367	putative cation transport ATPase	-0.612271	6.48553	0.484236	1	-0.259828	6.70805	0.678076	1	0.108671	7.14395	0.843032	1	-0.57803	6.90667	0.367912	1	-0.0839518	6.85897	0.936525	1	-0.853001	6.37629	0.309577	1
STM474_1133	ycdZ	putative inner membrane protein	0.374022	5.33615	0.812163	1	-0.468789	4.99516	0.740121	1	-0.449225	5.26009	0.746302	1	-0.576428	5.28498	0.676733	1	-0.592206	5.01684	0.829502	1	-0.301193	4.98378	0.869005	1
STM474_0537	allR	DNA-binding transcriptional repressor AllR	-0.330253	4.92302	0.874054	1	0.483142	5.40949	0.674221	1	0.789056	5.85167	0.413675	1	-0.576322	5.22441	0.679723	1	-2.98381	4.40104	0.340629	1	-0.034242	5.04475	0.984524	1
STM474_4404	STM474_4404	hypothetical protein	-0.283026	2.57478	0.933494	1	-1.38556	2.25787	0.674477	1	-0.989791	2.62953	0.76141	1	-0.575657	2.8441	0.839175	1	-8.83715	1.92352	0.10287	0.948033	-9.10388	1.73121	0.0875429	1
STM474_3824	STM474_3824	putative cytoplasmic protein	-9.66047	2.45688	0.0836943	1	-0.48123	3.272	0.891616	1	0.0942519	3.79529	0.973219	1	-0.575365	3.56406	0.865472	1	-9.58238	2.60598	0.101719	0.948033	0.486811	3.6786	0.894757	1
STM474_p206	STM474_p206	hypothetical protein	0.56062	6.06853	0.64044	1	-2.11561	5.13655	0.106256	1	-1.20091	5.61392	0.278148	1	-0.574938	5.91064	0.544046	1	-0.334202	5.74748	0.850032	1	-1.47992	5.19163	0.33394	1
STM474_0084	yaaU	putative metabolite transport protein YaaU	-0.840975	7.61751	0.115689	1	-0.311302	7.90328	0.471325	1	-1.11626	7.85452	0.00710081	0.751266	-0.574394	8.12669	0.181243	0.947435	-1.74597	7.49584	0.0286388	0.754005	-1.06962	7.52468	0.0629012	1
STM474_p1046	STM474_p1046	putative cytoplasmic protein	1.42492	5.59877	0.331775	1	-0.195531	4.69994	0.904965	1	1.30118	5.84011	0.198319	1	-0.57247	4.87084	0.740557	1	1.64607	5.90362	0.40138	1	1.02549	5.30062	0.482552	1
STM474_1335	STM474_1335	putative DNA/RNA non-specific endonuclease	0.347383	8.07016	0.459889	1	-0.257756	7.83637	0.474351	1	0.0337515	8.23299	0.920542	1	-0.571125	8.03726	0.138905	0.915008	0.0300949	8.04274	0.957905	1	-0.339734	7.71098	0.511852	1
STM474_1622	ydcK	putative nucleoside-diphosphate-sugar pyrophosphorylase	0.204514	6.20862	0.839942	1	0.107634	6.23053	0.879668	1	0.452231	6.67596	0.513158	1	-0.570616	6.25369	0.476025	1	-0.631732	5.96427	0.720922	1	-0.099963	6.03517	0.917367	1
STM474_0671	STM474_0671	UxaA family hydrolase	-0.593626	8.44304	0.262674	1	-0.526091	8.54326	0.108445	1	-0.00326487	9.03738	0.991229	1	-0.569605	8.86089	0.0993791	0.862756	-0.688191	8.54753	0.181097	1	-0.184486	8.60686	0.630104	1
STM474_1169	flgA	flagellar basal body P-ring biosynthesis protein FlgA	1.46343	5.62202	0.286749	1	0.256784	4.92219	0.858035	1	0.483555	5.30608	0.756425	1	-0.569012	4.86721	0.742072	1	0.141478	4.93151	0.950977	1	0.712908	5.09629	0.668889	1
STM474_1044	STM474_1044	Gifsy-2 prophage protein	0.326434	7.55296	0.593589	1	-0.172101	7.37014	0.741533	1	-0.0685819	7.6766	0.90828	1	-0.568543	7.53257	0.29311	1	-0.0642225	7.49092	0.935841	1	-0.998547	6.95664	0.401319	1
STM474_3156	lplt	Lysophospholipid transporter lplT	-0.758319	6.65152	0.349123	1	-1.42225	6.51161	0.0652132	1	-0.764796	6.97859	0.182726	1	-0.568217	7.13276	0.296589	1	-0.229248	7.01238	0.811741	1	0.0276647	6.9768	0.968049	1
STM474_4737	tsr	methyl-accepting chemotaxis protein I	-1.63304	6.83529	0.0306004	1	-1.07525	7.06487	0.0696908	1	-0.806953	7.41307	0.108244	1	-0.567537	7.583	0.231688	0.990323	-0.314017	7.42441	0.70445	1	-1.39957	6.88241	0.0463416	1
STM474_0172	pdxA	4-hydroxythreonine-4-phosphate dehydrogenase 2	-0.961994	5.2198	0.663022	1	0.408782	5.91005	0.6092	1	-0.365602	5.77786	0.716244	1	-0.566845	5.77122	0.58792	1	0.261278	5.89722	0.875071	1	-0.577637	5.34385	0.676083	1
STM474_0303	rhs1	Rhs1 protein	-0.388067	8.8236	0.323689	1	-0.313493	8.92946	0.297881	1	-0.300348	9.19205	0.329123	1	-0.56664	9.15741	0.0784349	0.821224	-0.437339	8.94412	0.430719	1	-0.557515	8.73917	0.137695	1
STM474_0467	bolA	transcriptional regulator BolA	1.18423	6.15624	0.264338	1	0.708878	5.9167	0.387506	1	1.2591	6.53766	0.0736326	1	-0.566638	5.60019	0.649104	1	-0.921299	5.20524	0.668622	1	-0.276437	5.30331	0.842598	1
STM474_2553	amiA	N-acetylmuramoyl-l-alanine amidase I	-0.762178	4.99129	0.698258	1	-1.63723	4.79723	0.316348	1	-0.954437	5.25094	0.494323	1	-0.566145	5.47162	0.72652	1	-1.18628	4.99155	0.638022	1	-1.03563	4.87929	0.635172	1
STM474_2505	STM474_2505	Cl- channel	-0.139745	6.38089	0.882773	1	-0.0547812	6.49403	0.931593	1	-1.13685	6.31984	0.138373	1	-0.566026	6.60126	0.423197	1	-1.49814	6.03026	0.371499	1	0.575427	6.75149	0.398138	1
STM474_4092	rhlB	ATP-dependent RNA helicase RhlB	-0.403989	7.47567	0.534444	1	-0.513798	7.5022	0.237273	1	-0.547699	7.74508	0.229863	1	-0.565955	7.81626	0.219938	0.977837	-0.964556	7.40232	0.228879	1	-0.824179	7.29698	0.157867	1
STM474_3179	STM474_3179	Ail/OmpX-like protein	0.292808	9.78328	0.413788	1	-0.481399	9.48213	0.0943936	1	-0.17759	9.8734	0.523385	1	-0.564515	9.78337	0.0593405	0.785715	-0.357719	9.60326	0.413785	1	-0.500923	9.38712	0.154142	1
STM474_3783	dctA	C4-dicarboxylate transporter DctA	-0.0888376	7.16738	0.904898	1	0.47352	7.54005	0.251059	1	-0.0909242	7.49605	0.845687	1	-0.564455	7.3645	0.250075	0.993985	-1.13603	6.89473	0.288786	1	0.00109739	7.19574	0.998803	1
STM474_3760	STM474_3760	tripeptide permease TppB	-0.213589	7.68799	0.70645	1	0.0791118	7.90359	0.832434	1	-0.321326	7.96875	0.456341	1	-0.564389	7.9443	0.182778	0.951788	-0.410955	7.74153	0.538796	1	-0.0489297	7.75339	0.917459	1
STM474_4266	fpr	ferredoxin-NADP reductase	-0.970823	6.28971	0.319785	1	-0.98366	6.35757	0.132434	1	-0.695326	6.71746	0.287051	1	-0.564149	6.84717	0.382617	1	-1.08162	6.39518	0.578223	1	-0.0775146	6.64208	0.914778	1
STM474_3288	STM474_3288	putative methyl-accepting chemotaxis protein	-0.193196	10.2827	0.602585	1	-0.29054	10.3113	0.33999	1	-0.171412	10.6228	0.568445	1	-0.563501	10.5303	0.0761973	0.818898	-0.178683	10.4309	0.694264	1	-0.444851	10.1584	0.22524	1
STM474_0830	moaD	molybdopterin synthase small subunit	2.66436	4.57647	0.277214	1	1.59792	3.78924	0.545708	1	-0.0294035	3.04436	0.993989	1	-0.562421	2.88278	0.837762	1	-8.87044	1.95471	0.10704	0.952821	1.22369	3.42521	0.677827	1
STM474_3884	rfaF	lipopolysaccharide heptosyltransferase II	0.50188	3.37666	0.863235	1	-0.0451701	3.15592	0.987401	1	-1.26392	2.94849	0.682521	1	-0.561688	3.25864	0.832271	1	2.03777	4.58147	0.518546	1	1.27872	3.85201	0.624751	1
STM474_4243	fieF	ferrous iron efflux protein F	-0.00379454	7.48392	0.995945	1	0.0220772	7.57	0.956517	1	-0.367902	7.64354	0.389113	1	-0.55899	7.6418	0.251122	0.993985	-1.11733	7.17523	0.29392	1	-0.167293	7.38874	0.749787	1
STM474_2652	asrA	anaerobic sulfide reductase	-0.387194	7.67407	0.522478	1	-0.868639	7.55784	0.0542511	1	-0.360886	8.01504	0.424218	1	-0.557721	8.01068	0.206019	0.977837	-1.79243	7.36329	0.117936	0.96974	-0.514127	7.60867	0.328707	1
STM474_p1010	traG	conjugal transfer mating pair stabilization protein TraG	-0.172801	8.28174	0.704498	1	-0.565226	8.18353	0.101461	1	-0.69925	8.38782	0.0560047	1	-0.557542	8.52202	0.100005	0.862756	0.134513	8.57571	0.789517	1	-0.373552	8.17708	0.350148	1
STM474_0324	fadE	acyl-CoA dehydrogenase	-0.409229	7.50684	0.460618	1	0.0769196	7.80898	0.834196	1	-0.24428	7.90974	0.534335	1	-0.55718	7.85347	0.192932	0.963597	-0.867297	7.46916	0.477998	1	-0.054654	7.65327	0.907125	1
STM474_2632	STM474_2632	putative anaerobic dimethylsulfoxide reductase	-0.1692	8.81706	0.66204	1	-0.258357	8.84893	0.386432	1	-0.0084314	9.2248	0.977052	1	-0.55694	9.056	0.0743983	0.814261	-0.14436	8.97026	0.75442	1	-0.413595	8.69274	0.256523	1
STM474_1840	fadD	long-chain-fatty-acid--CoA ligase	-1.80371	6.02638	0.111656	1	-0.800187	6.38897	0.218528	1	-0.149991	6.91731	0.813825	1	-0.555939	6.81746	0.367611	1	-1.242	6.31286	0.364128	1	0.192702	6.74564	0.776108	1
STM474_1071	yccV	hemimethylated DNA binding protein	0.456741	3.98957	0.864825	1	1.26842	4.57889	0.47187	1	0.448194	4.31212	0.830426	1	-0.553911	3.90053	0.830389	1	2.60708	5.69924	0.172979	1	-0.276112	3.59526	0.921052	1
STM474_1665	STM474_1665	putative multidrug transporter	1.07605	6.34729	0.260284	1	-0.240156	5.67081	0.789175	1	0.393553	6.25181	0.666478	1	-0.55364	5.87022	0.57558	1	0.901046	6.3729	0.630006	1	-0.309248	5.55282	0.799039	1
STM474_4647	nrdG	anaerobic ribonucleotide reductase-activating protein	-0.510816	5.15171	0.769119	1	-0.621949	5.17806	0.623461	1	-1.47933	5.15594	0.333468	1	-0.553609	5.53921	0.654972	1	0.00589287	5.52799	0.999057	1	0.170089	5.45872	0.902998	1
STM474_2273	sanA	vancomycin resistance protein	0.893461	7.08904	0.209842	1	-0.330377	6.49254	0.619102	1	0.0659902	6.93814	0.914629	1	-0.553151	6.73292	0.425814	1	0.266373	6.85537	0.800381	1	-1.10548	6.1066	0.248736	1
STM474_4577	yjfP	esterase	-1.25559	5.93021	0.336789	1	-1.17298	6.02675	0.126835	1	-0.695564	6.44731	0.327501	1	-0.553121	6.58144	0.44741	1	0.0253518	6.57802	0.983641	1	0.0712942	6.44549	0.928523	1
STM474_0385	prpD	2-methylcitrate dehydratase	0.314333	6.69673	0.690877	1	-0.91487	6.21876	0.185546	1	0.194953	6.96153	0.728949	1	-0.552794	6.68933	0.400781	1	1.44337	7.5666	0.0561577	0.833529	-1.17914	6.04345	0.254843	1
STM474_1241	STM474_1241	putative cold shock protein	0.909216	5.38556	0.560527	1	0.703592	5.32813	0.550945	1	0.508468	5.46759	0.67891	1	-0.551809	5.02094	0.738634	1	-5.42145	4.05506	0.136324	1	0.594873	5.1682	0.701021	1
STM474_1360	ydiP	putative transcriptional regulator	0.428849	6.83999	0.560497	1	-0.46058	6.47152	0.521921	1	-0.427862	6.74176	0.500929	1	-0.551654	6.76864	0.402392	1	-0.720833	6.43719	0.574312	1	-0.80607	6.25056	0.384313	1
STM474_3224	yggG	putative Zn-dependent protease	-0.226153	6.23369	0.817374	1	-0.200202	6.318	0.760689	1	-0.531128	6.4305	0.515357	1	-0.551379	6.50015	0.442135	1	0.620205	6.82587	0.553269	1	0.156639	6.40786	0.849416	1
STM474_0146	yacf	UPF0289 protein yacF	-0.19439	6.52702	0.818827	1	-1.63792	6.09626	0.0528229	1	-0.325334	6.79672	0.62054	1	-0.551103	6.77905	0.423036	1	-0.327006	6.60856	0.781343	1	-0.290993	6.46943	0.724943	1
STM474_p1004	trbH	conjugative transfer protein	-0.0564336	5.55191	0.971518	1	0.024339	5.66401	0.983167	1	-0.648503	5.62165	0.563082	1	-0.55054	5.73793	0.605515	1	0.500868	5.99214	0.759941	1	0.52752	5.8482	0.609066	1
STM474_2864	STM474_2864	site-specific recombinase	-0.416972	8.68193	0.310999	1	-0.42758	8.75047	0.189969	1	-0.0677746	9.17159	0.831402	1	-0.547809	9.03583	0.107552	0.863356	0.0959976	9.06548	0.842768	1	-0.448774	8.65579	0.299466	1
STM474_3573	sun	16S rRNA methyltransferase B	-1.32685	6.39478	0.202769	1	-1.17695	6.51138	0.0549414	1	-0.845047	6.87797	0.147937	1	-0.546699	7.06989	0.316505	1	0.586621	7.37319	0.460099	1	-0.722011	6.57803	0.321728	1
STM474_p1012	trbB	conjugative transfer protein	0.262006	9.01279	0.530986	1	-0.162921	8.87003	0.634012	1	0.0521454	9.23201	0.871116	1	-0.546428	9.03698	0.112641	0.880292	-0.479686	8.79761	0.33467	1	-0.518207	8.62752	0.188102	1
STM474_3066	pcm	protein-L-isoaspartate O-methyltransferase	-1.20746	5.85608	0.311112	1	0.0403464	6.42773	0.950653	1	-0.985237	6.25515	0.220081	1	-0.546004	6.4956	0.457547	1	-0.533246	6.23554	0.723192	1	-0.420847	6.12698	0.649257	1
STM474_1332	ydiY	putative outer membrane protein	0.389773	7.4811	0.481923	1	-0.157784	7.26982	0.746048	1	-0.265381	7.47653	0.568646	1	-0.545729	7.43444	0.249097	0.993985	-0.557561	7.16333	0.594376	1	-0.108097	7.20638	0.859505	1
STM474_1139	csgA	cryptic curlin major subunit	-0.649307	7.7212	0.218329	1	-0.439749	7.87926	0.261182	1	-0.361314	8.16963	0.343525	1	-0.54538	8.17073	0.201608	0.977837	-0.819336	7.79894	0.210609	1	-1.14781	7.53479	0.0289928	1
STM474_2830	STM474_2830	phage tail-like protein	-0.0479716	5.74208	0.969091	1	0.360595	6.02892	0.641951	1	-0.473643	5.87793	0.616968	1	-0.545307	5.92599	0.610111	1	0.345832	6.08977	0.87268	1	-0.509213	5.51812	0.677636	1
STM474_2021	yeda	Uncharacterized inner membrane transporter yedA	0.56537	6.09551	0.590453	1	0.818249	6.32356	0.21919	1	0.103429	6.16781	0.908361	1	-0.545157	5.94672	0.605411	1	-0.498322	5.7018	0.782702	1	-0.705458	5.46377	0.628967	1
STM474_3473	yrbF	putative ABC transporter ATP-binding protein YrbF	-1.28825	7.62278	0.0368386	1	-0.519265	7.9637	0.252856	1	-1.08159	8.01532	0.0260292	1	-0.545108	8.28842	0.239224	0.993234	-0.46013	8.05687	0.503292	1	-0.585386	7.85409	0.293278	1
STM474_1852	manX	mannose-specific enzyme IIAB	0.0184974	5.20808	0.993	1	-0.392844	5.08798	0.774007	1	-0.159089	5.4499	0.896911	1	-0.545084	5.35825	0.687372	1	1.22822	6.07804	0.435355	1	-0.677027	4.88846	0.702255	1
STM474_2721	STM474_2721	lysozyme	0.423653	4.35413	0.888791	1	-0.143405	4.13144	0.950344	1	-0.299645	4.31716	0.896228	1	-0.544541	4.28933	0.814051	1	-0.101436	4.22343	0.975259	1	0.587473	4.4237	0.818114	1
STM474_p243	trbB	protein-disulfide	0.131059	9.21701	0.757343	1	-0.315083	9.07434	0.383681	1	-0.248078	9.36121	0.484811	1	-0.543983	9.31215	0.149573	0.918318	-0.807679	8.94382	0.131509	1	-0.446841	8.9328	0.298508	1
STM474_0787	STM474_0787	fumarate hydratase	-0.989693	7.31488	0.100342	1	-0.210939	7.69742	0.60094	1	-0.373333	7.88124	0.444274	1	-0.543629	7.88794	0.217075	0.977837	0.0774298	7.90635	0.917229	1	0.109676	7.76538	0.806053	1
STM474_1876	pphA	serine/threonine protein phosphatase 1	-1.50921	4.35102	0.524322	1	0.112003	5.03869	0.935368	1	0.226954	5.35603	0.86456	1	-0.543474	5.07066	0.73276	1	-3.82324	4.16389	0.202844	1	0.960033	5.44468	0.476998	1
STM474_0554	purK	phosphoribosylaminoimidazole carboxylase ATPase subunit	-2.65091	5.39284	0.120462	1	-0.582217	5.98667	0.467866	1	-1.12142	6.05165	0.205072	1	-0.54278	6.33746	0.470346	1	-1.20892	5.83828	0.499293	1	-0.972598	5.75532	0.394549	1
STM474_3080	ygcH	putative cytoplasmic protein	-3.78191	4.7952	0.0863466	1	0.184075	5.85368	0.833194	1	0.338596	6.19452	0.690548	1	-0.542689	5.84834	0.590352	1	-0.748864	5.50469	0.740353	1	-0.731716	5.3553	0.593298	1
STM474_3160	lysA	diaminopimelate decarboxylase	-0.713954	6.39793	0.46765	1	-0.166358	6.70227	0.77088	1	-1.41137	6.50117	0.0474841	1	-0.54267	6.87235	0.358474	1	-0.351414	6.68742	0.76396	1	0.344916	6.87794	0.601146	1
STM474_2848	STM474_2848	hypothetical protein	0.44436	8.88351	0.32828	1	-0.380469	8.53994	0.320632	1	-0.248752	8.85533	0.536011	1	-0.541829	8.80736	0.175603	0.936748	-0.269583	8.65763	0.618178	1	-0.320567	8.48219	0.501145	1
STM474_2746	STM474_2746	gifsy-1 prophage protein	0.538313	2.71683	0.895064	1	-1.3194	2.01149	0.681457	1	-4.08288	1.89521	0.312125	1	-0.541521	2.59001	0.862552	1	-2.99909	1.81777	0.4699	1	1.4131	3.25301	0.723526	1
STM474_4670	ytgA	putative inner membrane protein	-0.551472	8.93294	0.239673	1	-0.677338	8.95636	0.0870404	1	-0.513691	9.27818	0.19508	1	-0.540663	9.34579	0.185937	0.958037	0.169565	9.41102	0.742375	1	-0.775882	8.83571	0.0920605	1
STM474_3837	avtA	valine--pyruvate transaminase	-1.42042	7.11179	0.0353539	1	-0.577342	7.46596	0.337301	1	0.126061	8.04665	0.768613	1	-0.539799	7.81634	0.236332	0.993234	-1.50066	7.23199	0.100684	0.948033	0.0248034	7.65304	0.961402	1
STM474_4163	yigz	IMPACT family member yigZ	-0.776853	6.94744	0.372203	1	-0.0206419	7.34605	0.963347	1	0.283329	7.76154	0.493955	1	-0.539632	7.44711	0.256645	0.996337	-5.14416	6.46793	0.000562163	0.0969003	-0.858714	6.90284	0.177754	1
STM474_0321	STM474_0321	SapA-like protein	-0.181753	9.32349	0.617804	1	-0.0652542	9.45243	0.817579	1	-0.311009	9.59431	0.313047	1	-0.53918	9.57559	0.0736504	0.814261	-0.103673	9.50209	0.814974	1	-0.602047	9.12795	0.10233	1
STM474_3691	glpG	intramembrane serine protease GlpG	0.406375	7.32462	0.523988	1	0.0398517	7.20051	0.936092	1	0.165188	7.52221	0.72992	1	-0.53871	7.27145	0.292988	1	0.140408	7.32085	0.872493	1	0.0475898	7.11427	0.938979	1
STM474_3429	yhbQ	GIY-YIG nuclease superfamily protein	-10.1668	2.95272	0.0338046	1	0.332957	4.16935	0.873226	1	0.602003	4.58059	0.754525	1	-0.538323	4.08522	0.851472	1	-10.0886	3.0983	0.0454967	0.793647	1.13988	4.58413	0.663282	1
STM474_4353	hemE	uroporphyrinogen decarboxylase	-2.05797	2.04787	0.556203	1	0.611628	3.09773	0.817997	1	1.09849	3.66119	0.650923	1	-0.538079	2.85557	0.863155	1	-8.83954	1.91502	0.0848147	0.915527	0.521042	2.96005	0.880761	1
STM474_0453	thij	Protein thiJ	-3.18579	3.914	0.264064	1	-1.04631	4.39498	0.587508	1	-1.35568	4.55898	0.512346	1	-0.537743	4.91311	0.817574	1	0.112832	4.94886	0.964652	1	-1.10497	4.28261	0.702368	1
STM474_0657	ybed	UPF0250 protein ybeD	-3.86057	-1.6753	0.655165	1	-4.19284	-1.84787	0.551009	1	-0.78866	-1.34739	0.900758	1	-0.536271	-1.36743	0.916469	1	-3.7824	-1.48289	0.782717	1	4.90389	1.60055	0.272308	1
STM474_2901	STM474_2901	putative cytoplasmic protein	-0.0565743	6.39614	0.953388	1	0.334138	6.67293	0.563183	1	-0.099635	6.70442	0.881712	1	-0.536131	6.58872	0.459394	1	-0.748669	6.24074	0.614863	1	-0.833097	6.0535	0.380237	1
STM474_1017	STM474_1017	PipA protein	0.104834	8.13539	0.851813	1	-0.165257	8.07492	0.69819	1	0.294289	8.56614	0.47035	1	-0.534957	8.24768	0.204943	0.977837	0.389221	8.43116	0.497973	1	-0.295461	7.93053	0.580987	1
STM474_4356	hupA	transcriptional regulator HU subunit alpha	-1.19477	5.25049	0.518823	1	0.671539	6.17127	0.475751	1	0.0333932	6.07089	0.975662	1	-0.534071	5.8901	0.648212	1	0.878287	6.36917	0.562621	1	-0.516775	5.46552	0.715232	1
STM474_0450	phnR	regulator of 2-aminoethylphosphonate uptake and metabolism operon	-1.35595	5.57415	0.351319	1	-1.0056	5.75245	0.254015	1	-0.0178425	6.41626	0.981131	1	-0.532581	6.26168	0.494305	1	-0.505644	6.00773	0.779093	1	-0.304592	5.93608	0.760754	1
STM474_1923	znuA	zinc ABC transporter	0.616037	5.98486	0.679321	1	0.173386	5.80626	0.8447	1	-1.72186	5.35842	0.198987	1	-0.532579	5.81053	0.627021	1	0.945431	6.3339	0.491613	1	-0.990975	5.22341	0.514489	1
STM474_1138	csgB	curlin minor subunit	0.501166	6.19234	0.623783	1	0.683587	6.37462	0.32364	1	-0.0527235	6.22406	0.946678	1	-0.532279	6.08692	0.531324	1	0.911404	6.58754	0.473177	1	-0.8127	5.55665	0.495064	1
STM474_0199	mrcB	penicillin-binding protein 1b	-0.761326	6.74929	0.323927	1	-1.38318	6.6216	0.0203315	1	-0.490397	7.18513	0.364142	1	-0.531755	7.24623	0.35042	1	-1.59771	6.63462	0.177279	1	-0.0658004	7.03085	0.921133	1
STM474_3974	STM474_3974	putative periplasmic protein	-0.241411	7.00775	0.721837	1	0.338423	7.37512	0.439161	1	-0.244869	7.33578	0.617197	1	-0.531678	7.28995	0.286183	1	-0.2473	7.14674	0.811	1	-0.264532	6.98119	0.664325	1
STM474_3550	STM474_3550	putative signal transduction protein	-0.270495	8.6524	0.51018	1	-0.0572486	8.82606	0.849223	1	-0.205388	9.01212	0.536896	1	-0.530892	8.94862	0.09986	0.862756	-0.955828	8.5228	0.0653909	0.865895	-0.920678	8.37936	0.0182156	0.885545
STM474_1457	pdxY	pyridoxamine kinase	0.962048	4.79521	0.680886	1	-0.0555308	4.28519	0.980751	1	0.524439	4.85268	0.785151	1	-0.530538	4.40661	0.820243	1	1.66568	5.435	0.486077	1	1.19375	4.9252	0.557072	1
STM474_2925	ygaF	hydroxyglutarate oxidase	-1.5076	5.77532	0.255887	1	-2.09429	5.71576	0.026579	1	-1.64487	6.0691	0.0674086	1	-0.530136	6.50498	0.463907	1	0.689352	6.8643	0.504903	1	-1.43549	5.78112	0.297934	1
STM474_3074	cysN	sulfate adenylyltransferase subunit 1	-0.769485	6.65254	0.331423	1	-0.518103	6.82323	0.340199	1	-0.24364	7.19891	0.636495	1	-0.529969	7.15321	0.31642	1	-0.652856	6.83826	0.526682	1	-0.42272	6.77463	0.554955	1
STM474_1936	yece	UPF0759 protein yecE	2.18626	4.84298	0.287076	1	0.908373	3.97353	0.698812	1	-0.351734	3.55197	0.888263	1	-0.529875	3.55146	0.830457	1	0.78182	3.96468	0.818118	1	0.0677048	3.39869	0.982232	1
STM474_1998	yedf	UPF0033 protein yedF	-3.44955	4.09679	0.228035	1	0.117665	5.09115	0.931302	1	-0.183114	5.19996	0.89882	1	-0.52878	5.12598	0.730236	1	-4.70964	4.16908	0.171487	1	-6.77402	3.97068	0.0483604	1
STM474_2764	yfiQ	putative acetyl-CoA synthetase	-0.249043	6.46638	0.811498	1	-0.316296	6.50897	0.624879	1	-0.245285	6.79782	0.700366	1	-0.52694	6.75399	0.428606	1	0.125806	6.79095	0.908386	1	-0.531318	6.32528	0.705796	1
STM474_4090	rep	ATP-dependent DNA helicase Rep	-3.59632	4.02561	0.257225	1	-1.08527	4.53108	0.591629	1	-3.12347	4.38955	0.161964	1	-0.526349	5.06691	0.741359	1	-11.0733	4.05765	0.0225562	0.754005	-2.64994	4.1103	0.38805	1
STM474_2286	STM474_2286	putative phosphoserine phosphatase	0.34876	6.59179	0.674531	1	-0.353465	6.31457	0.598758	1	-0.641673	6.45196	0.374762	1	-0.525175	6.57642	0.468908	1	-0.908765	6.16634	0.552422	1	-0.637927	6.10577	0.491229	1
STM474_0166	yacH	pseudogene	-0.866519	7.25292	0.165919	1	-1.05196	7.26272	0.0251304	1	-0.077865	7.91269	0.861934	1	-0.524886	7.79114	0.236051	0.993234	0.777044	8.20256	0.159755	1	-0.688967	7.30476	0.221808	1
STM474_0045	STM474_0045	putative sodium galactoside symporter	-0.118257	9.6597	0.761517	1	-0.199015	9.69479	0.468916	1	-0.0152974	10.0399	0.95533	1	-0.524798	9.88762	0.0680879	0.814261	-0.263613	9.73324	0.552572	1	-0.493816	9.47763	0.150861	1
STM474_3153	ygdQ	putative membrane protein	-0.0927464	6.94424	0.90088	1	-0.250023	6.94318	0.624989	1	-0.377259	7.14321	0.470967	1	-0.524453	7.15934	0.322368	1	-1.11158	6.68114	0.412778	1	0.390804	7.18357	0.508879	1
STM474_2887	STM474_2887	putative glucitol-specific PTS enzyme III	0.168614	5.57836	0.902996	1	-1.95407	4.89828	0.229135	1	-0.175157	5.73629	0.867529	1	-0.524039	5.66083	0.641127	1	0.250679	5.76379	0.886836	1	0.761268	5.9029	0.475701	1
STM474_0362	STM474_0362	putative inner membrane protein	0.71111	8.03224	0.1707	1	0.00343055	7.70828	0.995421	1	-0.0983271	7.91509	0.818012	1	-0.523594	7.804	0.250688	0.993985	1.13682	8.45229	0.0427247	0.7737	0.232079	7.74225	0.638065	1
STM474_3987	yidQ	putative outer membrane lipoprotein	-0.610296	6.2377	0.53974	1	-0.132675	6.51777	0.843644	1	-0.93884	6.44561	0.241756	1	-0.523073	6.67958	0.452707	1	1.06179	7.2766	0.331374	1	-0.154505	6.42291	0.849943	1
STM474_1721	yciH	translation initiation factor Sui1	-0.394632	4.94894	0.84307	1	0.124639	5.26643	0.91809	1	0.9015	5.97804	0.31595	1	-0.52269	5.30028	0.701976	1	-0.751312	4.94905	0.786793	1	-1.62668	4.52313	0.445412	1
STM474_4271	STM474_4271	hypothetical protein	0.442951	4.72437	0.855599	1	-1.74144	3.94042	0.459679	1	-0.0544582	4.78812	0.975435	1	-0.522196	4.65518	0.787259	1	-3.46702	3.77107	0.327701	1	-0.636074	4.19487	0.791262	1
STM474_p1016	traN	conjugative transfer aggregate stability protein	0.0663986	8.50076	0.883201	1	-0.116153	8.48343	0.750796	1	-0.34249	8.63595	0.352776	1	-0.520725	8.63871	0.164103	0.920589	-0.760827	8.2785	0.260841	1	-0.244494	8.33851	0.605329	1
STM474_1460	nth	endonuclease III	-4.69614	2.09083	0.181561	1	0.0668023	3.08302	0.985284	1	0.482508	3.56474	0.83994	1	-0.519874	3.14893	0.841973	1	2.48058	4.81815	0.4199	1	-1.213	2.49425	0.732772	1
STM474_0398	irap	Anti-adapter protein iraP	0.0373445	7.35927	0.949527	1	-0.0417502	7.39253	0.927806	1	-0.345534	7.50784	0.476982	1	-0.519627	7.51229	0.271262	1	0.849475	7.96777	0.148598	1	-0.50276	7.09731	0.401595	1
STM474_4199	yihT	putative aldolase	-0.71071	6.30824	0.56103	1	0.0150128	6.69921	0.980882	1	-0.099738	6.89963	0.873698	1	-0.519383	6.7906	0.425979	1	-4.8315	5.81525	0.0287921	0.754005	-1.9287	5.94401	0.1042	1
STM474_3684	STM474_3684	putative cytoplasmic protein	0.40097	6.94665	0.563216	1	0.273302	6.94819	0.642445	1	0.309539	7.22503	0.587364	1	-0.517778	6.90517	0.426342	1	-1.59827	6.2881	0.262797	1	-0.806499	6.37029	0.331191	1
STM474_0136	ddl	D-alanine--D-alanine ligase	-0.202688	5.51445	0.886993	1	-0.623195	5.40658	0.565612	1	-0.374445	5.76597	0.709095	1	-0.517554	5.78326	0.631771	1	-5.21263	4.8009	0.0711673	0.869325	0.664777	5.96532	0.490382	1
STM474_2443	STM474_2443	nudix hydrolase 3	-0.658728	4.57955	0.769705	1	0.462786	5.18823	0.712189	1	-0.0843497	5.15513	0.957885	1	-0.516699	5.03925	0.759576	1	-1.78877	4.38543	0.540414	1	-0.295812	4.7184	0.878415	1
STM474_4676	STM474_4676	putative cytoplasmic protein	-0.284426	5.16992	0.874165	1	0.0127278	5.38238	0.991827	1	-0.249897	5.51378	0.83625	1	-0.516444	5.4759	0.672247	1	-0.385167	5.26744	0.88472	1	-0.923741	4.90042	0.600151	1
STM474_2543	cysM	cysteine synthase B	2.41287	5.62865	0.246121	1	-0.459594	3.84267	0.860773	1	-0.690704	4.00838	0.799019	1	-0.516339	4.1518	0.849892	1	-6.08162	3.17514	0.162349	1	-3.97334	3.06321	0.326257	1
STM474_3485	yrbL	PhoP regulatory network protein YrbL	-0.970985	6.2106	0.330212	1	-0.0110759	6.68189	0.985404	1	-0.030969	6.9287	0.959538	1	-0.515734	6.78766	0.413042	1	0.236758	6.87921	0.815551	1	0.125231	6.66306	0.856488	1
STM474_1970	yeca	Uncharacterized protein yecA	-0.543985	5.5828	0.713778	1	-0.374481	5.72614	0.681354	1	-0.709624	5.84662	0.517595	1	-0.514513	6.00139	0.56396	1	-0.600831	5.7017	0.801024	1	-1.17155	5.34164	0.438485	1
STM474_t2512	STM474_t2512		-7.18588	0.281667	0.256301	1	-7.5297	0.278171	0.175438	1	-7.51701	0.538337	0.165832	1	-0.514367	1.22315	0.900585	1	-7.10749	0.436409	0.295972	1	-7.37262	0.203531	0.23082	1
STM474_1282	yeaM	putative regulatory protein	0.270031	4.3976	0.938267	1	0.240944	4.45361	0.918238	1	1.1584	5.27345	0.546967	1	-0.51321	4.43084	0.84533	1	-6.36607	3.44364	0.189101	1	-0.419686	4.03906	0.898204	1
STM474_4293	gldA	glycerol dehydrogenase	-0.164991	7.25434	0.786868	1	0.00292503	7.40872	0.995465	1	0.00910159	7.66855	0.983928	1	-0.513163	7.5089	0.301118	1	-0.9656	7.07314	0.299874	1	0.121339	7.38107	0.817387	1
STM474_2328	STM474_2328	putative phage tail fiber assembly protein	0.452325	7.84273	0.398987	1	0.157192	7.75273	0.695763	1	-0.744083	7.60462	0.102509	1	-0.512349	7.77398	0.250065	0.993985	-0.334592	7.58374	0.690422	1	-0.0211198	7.57588	0.970096	1
STM474_3657	yrfB	putative inner membrane protein	-0.653943	6.26346	0.527679	1	-0.76133	6.29498	0.265646	1	-0.6502	6.59377	0.345727	1	-0.511977	6.72725	0.450983	1	-0.671756	6.39835	0.605781	1	-1.38412	6.00957	0.162667	1
STM474_1208	ndh	NADH dehydrogenase	-3.39024	3.36208	0.31507	1	-0.982518	3.87793	0.66398	1	-3.78287	3.65054	0.137418	1	-0.511422	4.38452	0.810095	1	-10.3803	3.38064	0.0378037	0.77	0.283658	4.34725	0.903541	1
STM474_0349	STM474_0349	putative cytoplasmic protein	1.1325	6.5851	0.222931	1	0.787467	6.43107	0.240573	1	0.164118	6.32588	0.83472	1	-0.510954	6.0869	0.571171	1	0.394885	6.2638	0.7779	1	-0.667436	5.59814	0.574638	1
STM474_2135	pduO	propanediol utilization protein	-0.670478	5.81444	0.588652	1	-0.926438	5.79292	0.304715	1	-1.12488	5.98442	0.237779	1	-0.509825	6.28454	0.53342	1	-0.71122	5.94085	0.691927	1	-1.83316	5.45846	0.242474	1
STM474_4012	STM474_4012	putative transcriptional regulator	-2.55314	6.01918	0.0666646	1	-0.365565	6.6915	0.561303	1	-0.233073	7.00729	0.698226	1	-0.5097	6.96522	0.399945	1	-2.17449	6.22232	0.146642	1	-1.61116	6.18628	0.0866584	1
STM474_4357	yjaH	putative inner membrane protein	0.47397	7.10734	0.518455	1	0.594145	7.25166	0.228046	1	0.203439	7.28646	0.696344	1	-0.509273	7.02739	0.374963	1	-1.34686	6.47281	0.439904	1	-0.591029	6.56838	0.427208	1
STM474_3018	sicP	secretion chaparone	-0.0310453	7.26362	0.961875	1	-0.0825285	7.31102	0.86831	1	-0.331569	7.45238	0.519298	1	-0.50898	7.45493	0.324187	1	-0.936433	7.02819	0.348942	1	0.458439	7.51431	0.393433	1
STM474_2719	STM474_2719	putative prophage protein	-0.36645	6.95843	0.628498	1	0.294653	7.35716	0.521262	1	-0.130903	7.39526	0.786303	1	-0.508953	7.30561	0.313774	1	-0.499062	7.04376	0.594247	1	-0.507565	6.88491	0.434701	1
STM474_3357	ygiM	putative signal transduction protein	-2.28501	5.7726	0.0879711	1	-0.168909	6.49176	0.825031	1	-0.397217	6.64553	0.586456	1	-0.507998	6.67701	0.472297	1	-2.40495	5.8946	0.185557	1	-0.29447	6.34094	0.747077	1
STM474_4787	yjjK	putative ABC transporter ATP-binding protein	0.215185	7.09495	0.750135	1	0.504721	7.33097	0.301973	1	-0.507338	7.08209	0.374197	1	-0.507809	7.16009	0.376027	1	-0.484214	6.90341	0.636033	1	-0.265115	6.83801	0.713153	1
STM474_1408	sseE	secreted effector protein	-1.48101	6.03411	0.178493	1	0.110158	6.71938	0.844817	1	-0.302412	6.77691	0.623065	1	-0.507774	6.76679	0.424936	1	0.790528	7.1799	0.51429	1	-2.74525	5.77751	0.016028	0.862414
STM474_3979	yidG	putative inner membrane protein	-4.21096	5.23404	0.0239479	1	-0.00278646	6.22442	0.99872	1	0.279319	6.62853	0.683819	1	-0.507659	6.32929	0.509203	1	-0.101895	6.2446	0.956942	1	0.945563	6.68327	0.172278	1
STM474_2401	menE	O-succinylbenzoic acid--CoA ligase	-0.215177	6.41141	0.820611	1	0.0449557	6.61034	0.94025	1	-0.961392	6.44295	0.194394	1	-0.506976	6.69137	0.448578	1	-0.256602	6.53403	0.830308	1	-0.335705	6.34002	0.686875	1
STM474_4621	iolE	2-keto-myo-inositol dehydratase	-0.479579	9.17444	0.213375	1	-0.142537	9.39805	0.634957	1	-0.43763	9.52196	0.141027	1	-0.506893	9.57167	0.105652	0.863356	-0.572738	9.2777	0.210077	1	-1.05483	8.94795	0.00482057	0.489079
STM474_2231	STM474_2231	kinase	-0.233709	5.8216	0.866045	1	-1.05135	5.57494	0.348484	1	-0.291407	6.12463	0.736754	1	-0.506284	6.10994	0.555197	1	0.308539	6.23668	0.835464	1	-1.0839	5.47365	0.40522	1
STM474_4311	yijD	putative inner membrane protein	-0.448101	7.57311	0.431566	1	0.144456	7.92678	0.735915	1	-0.518512	7.87341	0.196865	1	-0.506204	7.95685	0.238748	0.993234	-2.4838	7.16003	0.0259463	0.754005	-0.856485	7.3999	0.101411	1
STM474_1499	bioD	putative dithiobiotin synthetase	-1.01706	4.37039	0.693653	1	0.242838	4.98343	0.861904	1	-0.32769	4.96076	0.839006	1	-0.505858	4.96166	0.763283	1	0.400983	5.14107	0.855087	1	0.843264	5.24856	0.565554	1
STM474_1104	cbpM	chaperone-modulator protein CbpM	0.057929	5.80543	0.965781	1	0.644876	6.20666	0.472541	1	0.794016	6.55601	0.377645	1	-0.50576	5.95341	0.639207	1	0.930489	6.45486	0.501092	1	-0.742694	5.42927	0.600836	1
STM474_0725	kdpD	sensor protein KdpD	0.96622	7.03455	0.180282	1	0.078798	6.58568	0.903529	1	-0.30969	6.65647	0.685065	1	-0.505336	6.65072	0.494642	1	-0.794506	6.27355	0.602067	1	-0.882913	6.08867	0.4981	1
STM474_2657	csiE	stationary phase inducible protein CsiE	0.286063	6.81541	0.703202	1	0.876732	7.24239	0.0763856	1	0.122221	7.05768	0.830791	1	-0.505222	6.84313	0.419567	1	-5.56645	5.84168	0.0211014	0.754005	-0.451292	6.43936	0.573592	1
STM474_1483	STM474_1483	GlpM family protein	1.14602	6.43725	0.234356	1	-0.82077	5.47613	0.507656	1	-1.23514	5.59698	0.281697	1	-0.505195	5.93226	0.593768	1	0.147503	5.97307	0.937599	1	0.444878	5.98204	0.652353	1
STM474_3520	argR	arginine repressor	-1.427	2.77135	0.673288	1	1.60945	4.37082	0.403516	1	0.425088	3.84576	0.85294	1	-0.504209	3.46765	0.837676	1	2.65095	5.2805	0.235767	1	1.61683	4.28523	0.537739	1
STM474_1346	btuD	vitamin B12-transporter ATPase	-0.29925	3.88324	0.918504	1	1.25119	4.84359	0.409889	1	1.47154	5.25798	0.285549	1	-0.503945	4.19647	0.821706	1	-4.04845	3.27305	0.265415	1	-1.0882	3.57075	0.738504	1
STM474_0285	STM474_0285	SciI protein	-0.62765	7.76051	0.208948	1	-0.0860665	8.07091	0.815841	1	-0.385051	8.19052	0.278041	1	-0.503515	8.21894	0.168868	0.920589	-0.204826	8.08286	0.717592	1	-0.102949	7.97308	0.809497	1
STM474_3990	ccmG	heme lyase disulfide oxidoreductase	1.42875	3.10875	0.722198	1	1.31549	3.09923	0.653558	1	1.0279	3.16227	0.729051	1	-0.503011	2.42857	0.880715	1	3.00813	4.52528	0.38542	1	-0.342018	2.07529	0.939371	1
STM474_2954	STM474_2954	putative glycoporin	0.298969	8.87245	0.437915	1	-0.355275	8.62192	0.252091	1	-0.25984	8.92118	0.391317	1	-0.502924	8.89433	0.118961	0.887316	-0.603733	8.58634	0.266796	1	-0.221311	8.59428	0.549722	1
STM474_4714	iadA	isoaspartyl dipeptidase	-1.07949	6.43187	0.253198	1	0.207129	7.05154	0.677342	1	-0.803444	6.85525	0.176771	1	-0.502802	7.05005	0.379331	1	-0.760139	6.6838	0.513248	1	-1.08474	6.41589	0.180359	1
STM474_4736	yjiY	putative carbon starvation protein	-0.29877	8.10297	0.502967	1	-0.02312	8.30607	0.943738	1	-0.579376	8.31366	0.113279	1	-0.501958	8.42391	0.219784	0.977837	-1.31643	7.87375	0.0387109	0.77	-1.22181	7.74551	0.0163849	0.862414
STM474_3728	livG	leucine/isoleucine/valine transporter ATP-binding subunit	-0.0631903	7.05354	0.93904	1	-0.932615	6.76573	0.0987372	1	0.0339192	7.43113	0.946139	1	-0.501746	7.2635	0.346318	1	-0.162785	7.14734	0.855914	1	-0.977598	6.6643	0.176915	1
STM474_0887	STM474_0887	glucose sorbosone dehydrogenase	1.61191	4.93622	0.512899	1	0.789423	4.44044	0.738266	1	1.29193	5.03305	0.537585	1	-0.501134	4.10333	0.862634	1	-1.78712	3.45374	0.680812	1	-4.46603	2.98584	0.256732	1
STM474_2849	STM474_2849	pseudogene	0.312056	7.97603	0.551815	1	-0.154519	7.80957	0.687452	1	-0.21065	8.03994	0.586888	1	-0.501048	7.99113	0.250263	0.993985	0.539838	8.24807	0.338919	1	0.472535	8.05387	0.270422	1
STM474_2814	STM474_2814	putative ABC transporter transmembrane region	0.658235	7.36457	0.302936	1	-0.58749	6.80797	0.331945	1	0.326115	7.50073	0.539678	1	-0.497919	7.17946	0.425782	1	-0.951413	6.74202	0.446989	1	-0.610325	6.7058	0.445493	1
STM474_1563	STM474_1563	hypothetical protein	-0.22503	6.47681	0.816171	1	-0.68019	6.35748	0.424718	1	-0.905362	6.53167	0.253092	1	-0.496672	6.76515	0.500566	1	-0.815648	6.37677	0.559566	1	-1.27569	6.07569	0.215709	1
STM474_1256	STM474_1256	putative inner membrane transport protein	-2.45351	4.2715	0.337509	1	0.806311	5.54949	0.43852	1	0.53708	5.64147	0.623123	1	-0.496594	5.20043	0.725962	1	0.352522	5.34806	0.880433	1	-1.11805	4.55209	0.612149	1
STM474_4667	yjgD	hypothetical protein	0.248299	5.10979	0.890415	1	0.143981	5.12627	0.912719	1	-2.31396	4.57919	0.24596	1	-0.494699	5.16154	0.737536	1	0.449377	5.36342	0.828666	1	-3.85873	4.0667	0.168289	1
STM474_p302	repC	replication protein C	-1.93757	6.6938	0.0218917	1	-0.906123	7.04829	0.0769555	1	-0.837803	7.32897	0.0904758	1	-0.493668	7.54012	0.377364	1	-2.0042	6.82209	0.134807	1	-0.058024	7.31296	0.916136	1
STM474_0894	STM474_0894	putative transport protein/regulator	0.746711	6.07318	0.504175	1	0.583033	6.04548	0.435799	1	-0.108187	5.92962	0.924424	1	-0.491684	5.83585	0.625461	1	-0.0523519	5.76976	0.977353	1	0.023737	5.65085	0.984811	1
STM474_1618	STM474_1618	benzoate transporter	0.778234	5.80768	0.569811	1	-0.0176254	5.43222	0.989107	1	0.304723	5.85774	0.764773	1	-0.491262	5.55126	0.685235	1	-8.18581	4.52718	0.0236734	0.754005	1.47231	6.26183	0.109836	1
STM474_p223	STM474_p223	hypothetical protein	-5.35422	4.93214	0.0175452	1	-0.366347	5.79167	0.677672	1	-0.102852	6.16928	0.913374	1	-0.490172	6.0736	0.569266	1	-2.79395	5.23246	0.237735	1	-1.02409	5.45499	0.478815	1
STM474_2229	STM474_2229	putative nucleoside permease	0.430953	5.65037	0.789359	1	0.218925	5.60595	0.829775	1	0.637864	6.10248	0.49396	1	-0.488138	5.60405	0.693994	1	0.788171	6.00635	0.729045	1	0.384708	5.60189	0.756316	1
STM474_1653	hrpA	ATP-dependent helicase HrpA	-1.163	6.84446	0.118399	1	-0.476194	7.16538	0.329369	1	-0.137195	7.5734	0.762512	1	-0.48805	7.49579	0.407877	1	0.208959	7.56046	0.765468	1	-1.36062	6.77278	0.0471048	1
STM474_2591	nlpB	lipoprotein	-1.30825	6.21603	0.224477	1	-1.84868	6.15221	0.0262215	1	-0.907864	6.67127	0.229082	1	-0.487101	6.90961	0.485728	1	-0.0860781	6.82449	0.939445	1	-0.903268	6.33463	0.380762	1
STM474_2527	yfeH	putative Na+-dependent transporter	0.471695	5.87329	0.777022	1	0.62662	6.03715	0.422911	1	-0.481637	5.72799	0.641108	1	-0.4843	5.80449	0.635379	1	-0.677856	5.46355	0.763895	1	0.160002	5.68649	0.890134	1
STM474_0644	citD	citrate lyase subunit gamma	-0.937814	3.68683	0.741774	1	0.282871	4.2903	0.892325	1	0.744855	4.81649	0.687733	1	-0.484113	4.25698	0.8431	1	-1.92723	3.56803	0.526307	1	0.489472	4.30806	0.856843	1
STM474_1953	cheW	purine-binding chemotaxis protein	0.696515	4.00795	0.80206	1	0.967355	4.25109	0.659273	1	1.67604	5.01	0.352188	1	-0.482899	3.80873	0.876978	1	0.475135	4.01963	0.873435	1	1.03836	4.19998	0.685438	1
STM474_4188	STM474_4188	putative inner membrane protein	-0.129897	8.80703	0.774712	1	0.13735	9.014	0.644864	1	-0.240509	9.08513	0.429953	1	-0.482618	9.05778	0.137108	0.910625	-0.851441	8.64852	0.118967	0.971673	-0.722146	8.53985	0.0681465	1
STM474_4304	argE	acetylornithine deacetylase	-0.498985	8.67145	0.234149	1	-0.820756	8.61986	0.00954593	1	-0.368354	9.0568	0.236087	1	-0.481609	9.08714	0.132931	0.904791	-0.409002	8.85106	0.504138	1	-0.726345	8.56787	0.0584189	1
STM474_0678	ybeU	putative cytoplasmic protein	-0.959523	6.03699	0.387428	1	-0.169109	6.42823	0.799912	1	-0.446776	6.56096	0.537553	1	-0.480486	6.62496	0.549731	1	0.528584	6.86618	0.61321	1	-0.221158	6.31131	0.811498	1
STM474_2706	STM474_2706	gifsy-1 prophage VmtV	-1.35162	5.97222	0.264022	1	-1.00275	6.15056	0.211767	1	-1.27326	6.32295	0.157128	1	-0.480118	6.68068	0.528589	1	0.142868	6.70803	0.905683	1	-0.503028	6.25498	0.592139	1
STM474_4708	STM474_4708	Uxu operon transcriptional regulator	-0.437982	6.06226	0.723231	1	-0.570227	6.0797	0.441577	1	-0.124103	6.53238	0.858362	1	-0.479674	6.45141	0.522129	1	-0.0910449	6.3611	0.947578	1	-0.0430495	6.22905	0.963569	1
STM474_4614	STM474_4614	putative transcriptional regulator	0.77407	6.19993	0.460633	1	0.844826	6.3182	0.245126	1	-0.456633	5.88262	0.64207	1	-0.479192	5.95088	0.613084	1	0.435205	6.1375	0.77112	1	-1.07622	5.30468	0.450304	1
STM474_3449	STM474_3449	putative cytoplasmic protein	-0.295994	7.92847	0.614602	1	-0.447837	7.93513	0.325774	1	-0.679654	8.09848	0.149035	1	-0.478986	8.25739	0.285425	1	-0.533463	7.96832	0.406326	1	-0.571687	7.80072	0.271471	1
STM474_1124	STM474_1124	putative inner membrane protein	0.190013	7.1636	0.78399	1	-1.10628	6.68947	0.0827156	1	0.0278762	7.40891	0.961559	1	-0.478658	7.25414	0.407046	1	-0.269678	7.07935	0.792998	1	-0.489151	6.8317	0.498712	1
STM474_1402	ssaE	secretion system effector	-0.932853	5.41325	0.5333	1	0.106893	5.93011	0.895545	1	-0.281908	5.99892	0.751126	1	-0.478639	5.99141	0.591368	1	0.305477	6.10521	0.844819	1	0.634591	6.13709	0.492749	1
STM474_3389	yhaJ	putative transcriptional regulator	-0.478652	7.19438	0.458485	1	-0.893131	7.10854	0.0738341	1	-0.921782	7.35521	0.0935451	1	-0.47804	7.60252	0.290442	1	-0.466646	7.34119	0.629255	1	-0.756234	7.07062	0.208394	1
STM474_3233	STM474_3233	putative outer membrane lipoprotein	-0.222118	8.93041	0.613569	1	-0.195197	9.01607	0.508473	1	-0.0293777	9.35236	0.91893	1	-0.477501	9.22664	0.123191	0.893115	-0.904579	8.79642	0.0767761	0.89329	-0.775318	8.68711	0.0383536	1
STM474_0999	STM474_0999	hypothetical protein	-6.96936	0.111559	0.271766	1	1.1261	1.54703	0.767295	1	-0.710523	0.914451	0.860793	1	-0.477243	1.03875	0.910491	1	2.6746	2.77171	0.555889	1	-7.15594	0.0280247	0.248883	1
STM474_0529	ybbP	Putative membrane protein	0.973191	7.22307	0.117524	1	0.428019	6.95941	0.479318	1	-0.440189	6.78334	0.482227	1	-0.476732	6.84617	0.43032	1	0.743461	7.21665	0.39133	1	-0.471023	6.42436	0.564801	1
STM474_3358	cca	multifunctional tRNA nucleotidyl transferase/2'3'-cyclic phosphodiesterase/2'nucleotidase/phosphatase	-8.36371	1.25392	0.103384	1	-1.46936	1.69104	0.656752	1	0.872973	2.97007	0.756769	1	-0.476714	2.33873	0.862355	1	-4.91693	1.44594	0.220453	1	-1.19643	1.6926	0.737017	1
STM474_0024	bcfC	fimbrial usher	-0.152153	8.06681	0.73869	1	-0.0325579	8.19784	0.923886	1	-0.114892	8.4145	0.735715	1	-0.476365	8.33067	0.199413	0.977837	-0.697375	7.97559	0.230234	1	-0.0687735	8.09043	0.86648	1
STM474_1598	STM474_1598	putative lipoprotein	2.49621	4.81171	0.264757	1	0.688321	3.55109	0.786773	1	1.58648	4.41607	0.471201	1	-0.475985	3.28838	0.88473	1	-1.89837	2.62209	0.580803	1	-0.811362	2.73895	0.824574	1
STM474_0862	ybis	putative L	0.558426	5.22874	0.774813	1	0.553185	5.29838	0.642565	1	-0.0614924	5.22322	0.966441	1	-0.474	5.11402	0.759708	1	-2.75862	4.27694	0.325349	1	-0.536106	4.66136	0.790727	1
STM474_3544	panF	sodium/pantothenate symporter	-1.07985	6.71966	0.163424	1	-0.294467	7.09343	0.562628	1	-0.411417	7.29868	0.407259	1	-0.473924	7.35044	0.351333	1	-0.136839	7.23489	0.882081	1	-0.49339	6.91906	0.473618	1
STM474_2218	baeR	DNA-binding transcriptional regulator BaeR	-1.33972	6.2444	0.186203	1	0.274062	6.97894	0.591002	1	0.355391	7.28062	0.4954	1	-0.473752	6.95322	0.413764	1	-0.531405	6.66345	0.661473	1	-0.262218	6.62056	0.722541	1
STM474_0825	slrP	leucine-rich repeat-containing protein	0.120277	9.90499	0.747262	1	-0.425759	9.71965	0.167108	1	-0.554715	9.92277	0.0631247	1	-0.473522	10.0349	0.130084	0.904791	-0.0850902	9.94316	0.846508	1	-0.190474	9.73883	0.597937	1
STM474_p1097	STM474_p1097	replication protein	1.05457	3.86847	0.694908	1	1.0757	3.95399	0.63768	1	0.727874	3.9868	0.771506	1	-0.473517	3.44476	0.850547	1	-9.40928	2.45525	0.0723322	0.877269	-4.60715	2.32523	0.236526	1
STM474_2555	STM474_2555	putative inner membrane protein	0.245789	7.12441	0.73212	1	-0.658713	6.77776	0.232246	1	-0.82598	6.9719	0.163085	1	-0.473308	7.18743	0.38069	1	-0.613751	6.86418	0.619989	1	0.250188	7.11268	0.714995	1
STM474_1695	tpx	thiol peroxidase	0.738429	6.15192	0.472525	1	-1.43399	5.26597	0.229427	1	-0.143877	5.99644	0.87594	1	-0.473276	5.92756	0.631352	1	-1.29563	5.3756	0.615676	1	1.32026	6.52688	0.109267	1
STM474_0106	araB	ribulokinase	-0.409316	7.23305	0.515681	1	-0.670432	7.19966	0.166178	1	-0.164269	7.67278	0.699763	1	-0.472138	7.61431	0.294858	1	-1.19221	7.08915	0.197788	1	0.00632381	7.41167	0.991536	1
STM474_3927	STM474_3927	putative cytoplasmic protein	-1.13377	8.45475	0.0161129	0.968865	-0.0699363	8.95123	0.841028	1	-0.121062	9.18319	0.729227	1	-0.472032	9.10445	0.20566	0.977837	-0.845573	8.69266	0.123551	0.98292	-0.52653	8.66199	0.272667	1
STM474_4056	asnA	asparagine synthetase AsnA	-0.0743001	7.80879	0.878864	1	0.294653	8.07311	0.378057	1	-0.188413	8.08411	0.641906	1	-0.471487	8.0373	0.220196	0.977837	-0.810524	7.63826	0.23007	1	-0.73849	7.50859	0.136594	1
STM474_1527	ydeE	putative MFS-type transporter YdeE	-0.814976	6.21167	0.454639	1	-0.0279023	6.6197	0.964057	1	-0.427543	6.69287	0.535417	1	-0.471335	6.7524	0.508727	1	-0.609254	6.43117	0.700754	1	0.243758	6.67389	0.762168	1
STM474_0565	fimI	fimbrial protein	-0.280905	7.61937	0.638841	1	-0.524333	7.5875	0.191082	1	-0.116042	8.02575	0.768957	1	-0.471217	7.94489	0.269158	1	-2.09619	7.19869	0.0205221	0.754005	-0.160923	7.6596	0.729146	1
STM474_p1103	STM474_p1103	putative outer membrane protein	-0.258954	7.19969	0.683171	1	-0.975795	6.98952	0.0641024	1	-1.33226	7.1359	0.0137897	0.969283	-0.470907	7.51504	0.325423	1	0.503988	7.73813	0.437196	1	-0.332136	7.15359	0.580866	1
STM474_3171	yohM	nickel/cobalt efflux system RcnA	0.0496608	7.12838	0.939397	1	-0.027852	7.16246	0.954504	1	-0.955324	7.03352	0.085909	1	-0.470835	7.29516	0.356036	1	-1.15099	6.78236	0.30163	1	-0.0845612	7.04707	0.888054	1
STM474_4148	yigN	DNA recombination protein RmuC	0.0692489	8.35423	0.887298	1	-0.108333	8.33938	0.739029	1	-0.138168	8.58175	0.694783	1	-0.469164	8.51224	0.161118	0.918318	-1.14466	7.99963	0.0836079	0.915527	-0.0999274	8.25407	0.81812	1
STM474_3439	nlpI	lipoprotein NlpI	0.221717	6.79406	0.775778	1	0.619459	7.09392	0.246666	1	-0.293044	6.86965	0.637518	1	-0.46887	6.87155	0.444234	1	0.201892	6.92511	0.841407	1	-0.420494	6.47213	0.597988	1
STM474_1864	yobh	Uncharacterized protein yobH	0.144362	6.71558	0.8534	1	-0.195346	6.62035	0.746502	1	0.191644	7.07034	0.733758	1	-0.468635	6.83438	0.468651	1	1.25271	7.54032	0.0814409	0.915527	-0.00259479	6.62262	0.998223	1
STM474_4766	STM474_4766	periplasmic protein	-4.45537	2.56316	0.220102	1	1.92756	4.78697	0.225672	1	0.924797	4.32078	0.656067	1	-0.467656	3.65344	0.843654	1	1.74651	4.7169	0.477855	1	1.51954	4.39205	0.500445	1
STM474_1442	gloA	glyoxalase I	-9.69255	2.48746	0.111568	1	-2.84267	2.71928	0.418893	1	-5.71787	2.81626	0.169126	1	-0.467487	3.64119	0.887753	1	-9.61447	2.63643	0.138912	1	0.509276	3.72117	0.881084	1
STM474_3165	kduI	4-deoxy-L-threo-5-hexosulose-uronate ketol-isomerase	-0.104037	8.02155	0.823395	1	0.156296	8.22592	0.633527	1	0.0473502	8.42623	0.896082	1	-0.467309	8.26615	0.185762	0.958037	-0.720173	7.89863	0.298648	1	-0.889707	7.68079	0.0556621	1
STM474_3723	ugpA	glycerol-3-phosphate transporter permease	-0.836261	6.26978	0.389779	1	-0.339309	6.54027	0.596127	1	-0.977338	6.54964	0.164823	1	-0.467193	6.82007	0.461483	1	0.238878	6.89272	0.815331	1	-1.81437	5.97682	0.0862279	1
STM474_0598	nfnB	dihydropteridine reductase	0.697766	5.62794	0.690859	1	0.319069	5.47871	0.762864	1	-1.04866	5.13876	0.478556	1	-0.466421	5.43147	0.71269	1	0.627122	5.72644	0.745528	1	1.0764	5.85748	0.294965	1
STM474_1179	flgK	flagellar hook-associated protein FlgK	0.965487	6.60663	0.281986	1	0.251551	6.24949	0.71666	1	0.744123	6.79409	0.223389	1	-0.465729	6.23975	0.583943	1	0.690241	6.57257	0.589532	1	0.551373	6.33089	0.508008	1
STM474_2070	STM474_2070	putative antirepressor	0.112006	6.48571	0.896867	1	0.127551	6.56652	0.83693	1	0.0742861	6.79588	0.903762	1	-0.465111	6.62277	0.501919	1	0.448376	6.81108	0.751271	1	0.290642	6.56403	0.724126	1
STM474_3293	hypG	hydrogenase 2 accessory protein HypG	0.430172	4.90363	0.828793	1	1.42083	5.62156	0.153115	1	0.413314	5.22292	0.768894	1	-0.464899	4.86709	0.799211	1	0.299287	4.9719	0.916003	1	0.119873	4.71378	0.951275	1
STM474_2342	narP	nitrate/nitrite response regulator protein NarP	0.721696	6.17952	0.475842	1	-1.40519	5.31161	0.370183	1	-1.52821	5.53585	0.232148	1	-0.46155	5.97028	0.613869	1	-3.09428	5.08322	0.204872	1	0.157956	5.84181	0.878323	1
STM474_p1002	traX	conjugative transfer fimbrial acetylation protein	-1.45984	6.13042	0.185747	1	-1.88507	6.10089	0.0126204	1	-0.921602	6.62282	0.181211	1	-0.460576	6.87696	0.45532	1	0.553727	7.12546	0.542499	1	-0.822294	6.31624	0.352941	1
STM474_4762	rimi	Ribosomal-protein-alanine acetyltransferase	-0.536663	6.68022	0.539259	1	0.0258664	7.0086	0.962763	1	-0.750274	6.92611	0.231054	1	-0.460479	7.119	0.421088	1	0.203427	7.16976	0.824962	1	-0.0608395	6.8807	0.926942	1
STM474_0033	STM474_0033	putative transcriptional regulator	-0.866178	6.48821	0.33543	1	-0.0472836	6.90539	0.928602	1	0.0939333	7.23318	0.857409	1	-0.457255	7.0537	0.420157	1	-0.859233	6.63234	0.638349	1	-1.74057	6.22205	0.0653365	1
STM474_0430	STM474_0430	HNH endonuclease	-0.0116322	5.7562	0.992679	1	-1.23427	5.34637	0.300029	1	-2.48289	5.33054	0.0975889	1	-0.456299	5.95866	0.652445	1	-1.47637	5.35046	0.575491	1	-5.79264	4.78285	0.0246347	0.974325
STM474_3234	speA	arginine decarboxylase	-0.00190412	8.19502	0.996726	1	-0.398859	8.08343	0.269618	1	-0.378021	8.34915	0.302967	1	-0.456066	8.39452	0.277819	1	0.470862	8.59206	0.442132	1	-0.217486	8.07899	0.639243	1
STM474_2667	yfhA	putative transcriptional regulator	-1.11732	6.39564	0.236033	1	-1.53081	6.34975	0.0597827	1	-0.381968	6.99885	0.499168	1	-0.455345	7.04572	0.404594	1	-0.333818	6.8323	0.807804	1	-1.64798	6.23338	0.0660369	1
STM474_0147	coaE	dephospho-CoA kinase	-7.16748	0.267033	0.256399	1	0.876806	1.57792	0.81647	1	2.18008	2.75137	0.469916	1	-0.454296	1.22894	0.90881	1	-1.78624	0.685799	0.715746	1	-7.35421	0.18845	0.233805	1
STM474_0552	ylbF	putative cytoplasmic protein	-0.751785	5.41126	0.629927	1	0.240964	5.93359	0.803676	1	-1.35191	5.54408	0.282903	1	-0.452983	5.93491	0.660225	1	-1.35619	5.35798	0.573604	1	0.0847216	5.77115	0.943495	1
STM474_p216	STM474_p216	ParA	0.22908	6.18068	0.825936	1	0.807608	6.59405	0.202441	1	-0.331862	6.2354	0.695845	1	-0.452273	6.26146	0.577125	1	1.18945	6.91549	0.285099	1	0.279285	6.18822	0.766306	1
STM474_p218	parM	plasmid segregation protein ParM	0.194015	9.1302	0.65808	1	-0.0738279	9.06673	0.834301	1	0.0280351	9.37386	0.93614	1	-0.452236	9.23009	0.213913	0.977837	-0.190827	9.07924	0.707728	1	-0.331478	8.86237	0.437014	1
STM474_2905	fljA	phase-1 flagellin repressor	-0.353975	7.36913	0.55672	1	-0.455722	7.39809	0.336468	1	-0.0869418	7.82185	0.829085	1	-0.449444	7.73602	0.29995	1	-0.187738	7.58578	0.794475	1	-1.17329	7.05119	0.0528483	1
STM474_4698	yeeN	putative cytoplasmic protein	0.0205556	9.34132	0.960336	1	-0.488229	9.18074	0.15572	1	-0.0720188	9.62532	0.830994	1	-0.4481	9.53294	0.212689	0.977837	-0.304392	9.32845	0.5337	1	-0.365574	9.14851	0.40426	1
STM474_4560	hflK	FtsH protease regulator HflK	0.917609	7.75222	0.0686902	1	0.36942	7.49158	0.378546	1	0.505873	7.82662	0.213221	1	-0.447013	7.42448	0.366255	1	0.479901	7.62334	0.475259	1	-0.435603	7.00686	0.473969	1
STM474_p203	yacB	putative plasmid stabilization system protein	0.77669	6.19241	0.628038	1	-1.03156	5.40184	0.379241	1	-0.941402	5.68853	0.384457	1	-0.446123	5.95509	0.742266	1	-8.57861	4.90779	0.0116248	0.629091	-0.760499	5.4131	0.571515	1
STM474_2951	mprA	transcriptional repressor MprA	-0.042467	3.76885	0.98985	1	1.29836	4.6416	0.479457	1	0.806636	4.56982	0.676671	1	-0.445734	3.98796	0.850929	1	-1.66769	3.34306	0.639768	1	-1.42703	3.23249	0.616332	1
STM474_1022	STM474_1022	phage terminase large subunit	0.0532489	6.80369	0.946064	1	-0.0615522	6.81901	0.910543	1	-1.11896	6.65345	0.095984	1	-0.444312	6.97958	0.441824	1	-0.370014	6.74574	0.748308	1	-0.122103	6.70391	0.858957	1
STM474_1531	marR	DNA-binding transcriptional repressor MarR	0.374302	4.74624	0.862154	1	0.176665	4.71003	0.911709	1	-0.55172	4.62862	0.765036	1	-0.443451	4.74947	0.809882	1	-0.142969	4.62246	0.9627	1	-0.51587	4.2988	0.831275	1
STM474_1635	STM474_1635	putative carboxylesterase	-1.28752	4.9207	0.523807	1	0.227096	5.61167	0.829592	1	0.0877866	5.79516	0.936937	1	-0.443229	5.62422	0.727933	1	-0.0422355	5.54206	0.984737	1	0.993592	5.97683	0.370668	1
STM474_1624	STM474_1624	putative cellulase protein	-1.80665	5.84269	0.162258	1	-0.565475	6.29517	0.440689	1	-1.99058	6.13195	0.0304666	1	-0.441285	6.68116	0.539752	1	-0.37942	6.44265	0.7729	1	-0.880092	6.09444	0.483439	1
STM474_p1051	STM474_p1051	putative cytoplasmic protein	-0.117076	8.37886	0.804952	1	-0.0317554	8.49334	0.92525	1	-0.177942	8.67973	0.579102	1	-0.440672	8.64108	0.188711	0.963192	-0.706129	8.2676	0.430905	1	-0.8846	8.04749	0.0501759	1
STM474_2712	STM474_2712	phage head-like protein	1.28829	6.39025	0.172743	1	0.580027	6.00004	0.468236	1	0.0246664	5.95071	0.980068	1	-0.440409	5.8132	0.672281	1	0.0239641	5.76276	0.989676	1	0.66408	5.95854	0.50779	1
STM474_3002	sitC	putative permease	-0.337771	6.34138	0.719366	1	-0.813866	6.22274	0.251899	1	-0.860344	6.46293	0.240236	1	-0.439667	6.70446	0.508843	1	-0.783654	6.30368	0.629258	1	-1.35355	5.96494	0.188496	1
STM474_0592	STM474_0592	hypothetical protein	-0.490887	7.91353	0.389363	1	-0.380967	8.03314	0.270376	1	0.0699493	8.50299	0.84091	1	-0.439037	8.34342	0.211948	0.977837	-0.0104335	8.27433	0.985109	1	-0.636007	7.84125	0.147033	1
STM474_1948	cheZ	chemotaxis protein CheZ	-3.63604	2.46722	0.307249	1	0.266449	3.52111	0.930106	1	0.536422	3.93087	0.813903	1	-0.438781	3.51703	0.857137	1	-9.46896	2.51055	0.0671826	0.865895	0.873042	3.78512	0.745349	1
STM474_0756	sdhD	succinate dehydrogenase cytochrome b556 small membrane subunit	-6.12875	-0.49995	0.346273	1	-6.47129	-0.550557	0.254918	1	3.38633	2.75843	0.371655	1	-0.438447	0.320192	0.918402	1	1.81763	1.30245	0.693962	1	3.46779	2.46964	0.430733	1
STM474_1311	astE	succinylglutamate desuccinylase	3.22409	5.52928	0.0589062	1	2.13665	4.66639	0.255959	1	1.04346	4.11203	0.654164	1	-0.437796	3.38402	0.870787	1	1.71651	4.40559	0.577162	1	1.25019	3.89759	0.651256	1
STM474_2619	sinH	intimin-like protein	-0.351043	7.73095	0.486314	1	-0.162166	7.88983	0.654199	1	0.0926246	8.27242	0.781785	1	-0.43766	8.10192	0.283683	1	-0.286576	7.90097	0.650584	1	0.00733449	7.8842	0.98861	1
STM474_3290	yghU	putative glutathione S-transferase YghU	-0.129901	5.62583	0.922801	1	-0.497285	5.53475	0.61622	1	-0.768579	5.6855	0.48195	1	-0.437478	5.89417	0.651163	1	-1.62196	5.24078	0.512908	1	-0.231031	5.56066	0.847779	1
STM474_p1106	STM474_p1106	putative luxR family bacterial regulatory protein	-0.593331	4.98723	0.773722	1	0.320503	5.49227	0.756174	1	-0.0455048	5.55798	0.971191	1	-0.437056	5.45653	0.741239	1	-0.725897	5.07825	0.745862	1	-0.80798	4.88595	0.657654	1
STM474_3251	yggV	putative deoxyribonucleotide triphosphate pyrophosphatase	0.25943	5.25608	0.888687	1	-2.05783	4.50585	0.286652	1	-0.391158	5.26741	0.79819	1	-0.435947	5.32538	0.764405	1	0.675583	5.63828	0.735558	1	-11.5804	4.12069	0.00822632	0.650716
STM474_0070	carB	carbamoyl phosphate synthase large subunit	-0.648378	8.34926	0.131824	1	-0.274932	8.57947	0.370966	1	-0.611167	8.69371	0.0579978	1	-0.434382	8.84493	0.232735	0.990845	-0.38795	8.5978	0.444322	1	-0.425637	8.42432	0.258007	1
STM474_1083	sopB	secreted effector protein	0.513454	8.81551	0.180762	1	0.0929684	8.65656	0.761167	1	-0.0502671	8.8412	0.870376	1	-0.433853	8.74418	0.184503	0.957007	-0.433579	8.47723	0.393159	1	-0.011116	8.51568	0.977948	1
STM474_4475	nrfC	putative formate-dependent nitrite reductase	-2.98331	4.77721	0.167879	1	0.428293	5.9007	0.615108	1	0.533798	6.21882	0.526159	1	-0.433299	5.80574	0.681963	1	1.03568	6.34671	0.449239	1	0.789714	6.02476	0.443563	1
STM474_4006	dgoA	2-dehydro-3-deoxy-6-phosphogalactonate aldolase	-1.42342	6.23185	0.165513	1	-0.111446	6.79086	0.876266	1	0.342523	7.28309	0.541541	1	-0.433191	6.98028	0.48876	1	-0.451388	6.7072	0.694565	1	-1.41199	6.22333	0.22653	1
STM474_0673	STM474_0673	putative sigma-54 dependent transcriptional regulator	-0.270706	9.31848	0.449053	1	-0.269643	9.39221	0.328833	1	-0.357052	9.60995	0.192706	1	-0.43265	9.65595	0.141798	0.918318	-0.0841168	9.54743	0.846447	1	-0.183297	9.34361	0.593702	1
STM474_0018	STM474_0018	hypothetical protein	-2.62684	5.0325	0.185401	1	0.349979	6.06863	0.67992	1	0.459234	6.38745	0.548779	1	-0.432246	6.01849	0.641272	1	-1.38802	5.42258	0.516665	1	-1.82993	5.15199	0.249322	1
STM474_4788	slt	soluble lytic murein transglycosylase	0.320977	7.6448	0.539245	1	0.347924	7.73278	0.356628	1	0.28749	7.95602	0.464797	1	-0.431747	7.68412	0.32468	1	-0.847358	7.25556	0.324119	1	-0.253833	7.33988	0.642343	1
STM474_3488	arcB	aerobic respiration control sensor protein ArcB	-0.827088	5.33135	0.642331	1	-0.890659	5.38036	0.434029	1	-1.16404	5.54758	0.333581	1	-0.431069	5.89243	0.659802	1	0.553547	6.12786	0.717075	1	-1.40814	5.12909	0.378572	1
STM474_1053	rlml	Ribosomal RNA large subunit methyltransferase L	0.412526	6.57427	0.633426	1	0.265718	6.56499	0.661219	1	0.353479	6.87009	0.553802	1	-0.431039	6.5622	0.54647	1	-1.43391	5.95233	0.51443	1	-0.555419	6.09007	0.591608	1
STM474_1509	ynfe	Putative dimethyl sulfoxide reductase chain ynfE	1.947	6.92987	0.0133695	0.968865	-0.582281	5.46401	0.588138	1	0.647935	6.34136	0.415351	1	-0.430984	5.86071	0.672281	1	0.373354	5.99193	0.817285	1	0.36936	5.82776	0.73019	1
STM474_0781	nadA	quinolinate synthetase	0.407068	5.50768	0.775975	1	0.165455	5.44761	0.87499	1	1.05674	6.24075	0.175336	1	-0.430924	5.49838	0.726996	1	0.961657	5.98946	0.552191	1	-0.884147	4.90096	0.614616	1
STM474_3366	mug	G/U mismatch-specific DNA glycosylase	-3.07052	5.76425	0.0210848	1	-0.260355	6.54687	0.686851	1	-0.313647	6.77978	0.62502	1	-0.430818	6.80699	0.501731	1	0.400198	6.95369	0.692458	1	-0.225383	6.47846	0.775937	1
STM474_0038	STM474_0038	putative arylsulfatase	0.384267	9.44381	0.343351	1	-0.38205	9.13392	0.263219	1	-0.061652	9.53841	0.856153	1	-0.429048	9.449	0.223967	0.978982	-0.503989	9.15061	0.304949	1	-0.493292	9.00163	0.211268	1
STM474_0370	STM474_0370	putative inner membrane protein	0.405801	6.91325	0.563781	1	0.192589	6.86845	0.731337	1	-0.203945	6.92778	0.7197	1	-0.428032	6.90638	0.465388	1	-0.682323	6.53805	0.57834	1	0.258962	6.8169	0.705414	1
STM474_4358	zraP	zinc resistance protein	0.025631	6.13043	0.981664	1	-0.016981	6.18206	0.982947	1	-0.192076	6.35446	0.801251	1	-0.427915	6.32736	0.573187	1	-0.0208139	6.24882	0.989175	1	-0.326436	5.94552	0.742651	1
STM474_3128	gcvA	DNA-binding transcriptional activator GcvA	-0.608872	5.96994	0.593906	1	-0.364941	6.14322	0.608238	1	-0.314972	6.42198	0.68177	1	-0.427551	6.45091	0.557682	1	0.439791	6.61896	0.717328	1	-0.441457	6.02483	0.663582	1
STM474_3670	greB	transcription elongation factor GreB	-1.52453	6.6529	0.0962328	1	-0.556984	7.04244	0.307546	1	-0.246793	7.4325	0.6491	1	-0.427376	7.43111	0.442954	1	-2.45704	6.60643	0.0687031	0.865895	-0.896614	6.83041	0.200069	1
STM474_1290	mipA	MltA-interacting protein	-0.225632	5.06458	0.902736	1	1.19243	5.95763	0.142726	1	0.589295	5.82387	0.543818	1	-0.426571	5.38113	0.741877	1	0.840142	5.79171	0.636195	1	-2.01113	4.48027	0.364775	1
STM474_3033	invI	needle complex assembly protein	0.77978	8.09803	0.0965935	1	0.202717	7.83417	0.602323	1	-0.276616	7.85468	0.501436	1	-0.426018	7.86764	0.320499	1	-0.415855	7.60559	0.545935	1	0.146604	7.71829	0.752832	1
STM474_3376	ygjQ	putative integral membrane protein	-1.54525	6.31368	0.126889	1	-0.489554	6.73562	0.460741	1	-0.762379	6.88539	0.211953	1	-0.425477	7.09761	0.447447	1	-2.0517	6.34241	0.185912	1	0.101184	6.92588	0.877314	1
STM474_1619	STM474_1619	putative outer membrane lipoprotein	1.05156	6.48126	0.231056	1	0.224611	6.05214	0.769203	1	-1.09371	5.74854	0.288503	1	-0.425191	6.07397	0.662154	1	-0.928537	5.61693	0.623437	1	-0.653332	5.56086	0.582272	1
STM474_0379	foxA	ferrioxamine B receptor precursor	0.197215	7.39029	0.740168	1	0.126063	7.42611	0.786261	1	-0.280245	7.48506	0.572265	1	-0.424655	7.50012	0.382595	1	-0.637429	7.14662	0.491543	1	0.443779	7.50895	0.405	1
STM474_0331	pepD	aminoacyl-histidine dipeptidase	0.849583	6.91898	0.232334	1	-0.755583	6.17833	0.318858	1	-0.183974	6.6741	0.798408	1	-0.424397	6.64474	0.534007	1	-1.04956	6.14585	0.526686	1	-1.38453	5.88893	0.261814	1
STM474_p1054	umuC	mutagenesis protein	-3.48712	5.49214	0.029357	1	-0.941518	6.04289	0.259714	1	0.0786248	6.73338	0.912243	1	-0.423822	6.57578	0.58962	1	0.388946	6.71373	0.837722	1	-1.49642	5.79423	0.20638	1
STM474_p1044	STM474_p1044	putative inner membrane protein	0.293822	8.82073	0.516837	1	-0.233535	8.62764	0.55204	1	-0.11291	8.94092	0.768622	1	-0.423268	8.8788	0.300464	1	-0.854188	8.44363	0.132517	1	-0.383696	8.47639	0.383666	1
STM474_1872	STM474_1872	putative inner membrane protein	-1.70151	6.55451	0.0478964	1	-0.902176	6.85803	0.131886	1	-0.723209	7.17936	0.204419	1	-0.423051	7.37818	0.410201	1	-0.334799	7.15066	0.734565	1	-1.55945	6.57635	0.0479244	1
STM474_2460	purF	amidophosphoribosyltransferase	-0.412385	6.79119	0.650496	1	-1.09754	6.60892	0.0760133	1	-0.558171	7.05968	0.332089	1	-0.422831	7.19403	0.457521	1	0.508648	7.39976	0.551287	1	0.231004	7.0895	0.711167	1
STM474_2511	yfeA	diguanylate cyclase	-0.0111361	7.85974	0.982857	1	-0.0413224	7.91761	0.910897	1	-0.965124	7.79208	0.0262379	1	-0.422768	8.07771	0.282376	1	-1.06569	7.57081	0.141697	1	-0.508375	7.62024	0.298444	1
STM474_0908	ulaA	ascorbate-specific PTS system enzyme IIC	0.405736	8.41768	0.326595	1	0.223085	8.38986	0.500255	1	0.166211	8.61609	0.618934	1	-0.422635	8.41337	0.208995	0.977837	0.348331	8.52653	0.558988	1	0.246068	8.31332	0.52366	1
STM474_2337	STM474_2337	bacteriophage tail fiber assembly protein	1.5011	5.55893	0.349617	1	0.055713	4.72675	0.973753	1	1.34545	5.77659	0.237224	1	-0.422577	4.83771	0.818568	1	0.171083	4.85652	0.951049	1	-3.72772	3.71984	0.211447	1
STM474_3303	STM474_3303	putative methyl-accepting chemotaxis protein	0.186083	8.97286	0.625971	1	0.369378	9.1465	0.191169	1	-0.470515	8.99069	0.13199	1	-0.420858	9.09028	0.190226	0.963192	-0.441096	8.81477	0.365457	1	-0.192069	8.76935	0.596816	1
STM474_2367	rcsC	hybrid sensory kinase in two-component regulatory system with RcsB and YojN	-0.575305	6.55585	0.51371	1	0.394522	7.09799	0.470906	1	-0.589764	6.87954	0.385772	1	-0.420322	7.02792	0.488452	1	0.575254	7.2713	0.521843	1	-0.00257677	6.79439	0.998505	1
STM474_3731	livK	leucine-specific binding protein	-0.177863	7.76027	0.746211	1	0.19744	8.02166	0.603461	1	-0.137248	8.10921	0.697095	1	-0.419441	8.06027	0.269111	1	-0.979264	7.58037	0.158911	1	-0.230475	7.72044	0.60826	1
STM474_1095	hpaD	4-hydroxyphenylacetate catabolism	-2.17976	3.54598	0.444492	1	0.817501	4.77671	0.61287	1	1.09974	5.21894	0.456516	1	-0.419398	4.45426	0.845146	1	-10.4087	3.4127	0.0412935	0.77	-0.769596	3.88947	0.780114	1
STM474_4682	idnD	L-idonate 5-dehydrogenase	-0.157345	9.09301	0.682369	1	-0.0746488	9.20594	0.791676	1	-0.196438	9.40458	0.495413	1	-0.418919	9.38381	0.167107	0.920589	-0.0478778	9.2873	0.919123	1	-0.22828	9.04514	0.515707	1
STM474_0006	yaaJ	putative alanine/glycine transport protein	-0.217641	6.60971	0.802539	1	-0.382858	6.60827	0.556737	1	-0.426485	6.84649	0.486905	1	-0.418648	6.92789	0.5065	1	0.647206	7.21468	0.504015	1	0.269897	6.83866	0.67835	1
STM474_0179	hpt	hypoxanthine phosphoribosyltransferase	-2.88848	4.55986	0.297535	1	0.383328	5.64539	0.697189	1	0.491174	5.96401	0.617777	1	-0.417992	5.58252	0.739755	1	0.417539	5.73332	0.816633	1	-0.401654	5.16104	0.801039	1
STM474_1704	pspF	psp operon transcriptional activator	-3.27656	3.87884	0.244261	1	0.880872	5.29974	0.446813	1	0.546864	5.34988	0.669391	1	-0.417702	4.93639	0.801774	1	-0.874358	4.49875	0.745805	1	-0.859698	4.34164	0.715919	1
STM474_3881	tdh	L-threonine 3-dehydrogenase	-0.0515696	7.57254	0.959266	1	0.295967	7.82626	0.503637	1	-0.291425	7.78918	0.511151	1	-0.417509	7.81231	0.35852	1	-0.748422	7.41391	0.350029	1	0.587106	7.90809	0.198644	1
STM474_2526	yfeR	putative transcriptional regulator	0.786412	6.91012	0.309554	1	0.371776	6.73541	0.582712	1	0.406076	7.01151	0.471423	1	-0.416783	6.6794	0.536389	1	-0.531407	6.36577	0.687999	1	0.584931	6.76853	0.392427	1
STM474_0820	bioB	biotin synthetase	0.052939	6.35794	0.961828	1	-0.570625	6.14767	0.483046	1	-0.541817	6.41589	0.513882	1	-0.416021	6.5464	0.599829	1	0.696319	6.86152	0.532445	1	0.395973	6.52097	0.651476	1
STM474_4031	yieH	6-phosphogluconate phosphatase	-1.59133	7.17677	0.0163105	0.968865	-0.189245	7.74369	0.637709	1	-0.0295323	8.07715	0.940568	1	-0.415214	7.9779	0.330862	1	-0.909599	7.52028	0.216476	1	-1.09012	7.30579	0.0606382	1
STM474_4488	basR	DNA-binding transcriptional regulator BasR	0.113503	7.23735	0.872649	1	0.297267	7.40866	0.49029	1	-0.0185755	7.49994	0.973741	1	-0.41501	7.39525	0.395063	1	-0.0748735	7.28421	0.928637	1	-0.23954	7.04928	0.692363	1
STM474_3375	ygiP	putative metal-dependent hydrolase	-2.07454	5.49483	0.176223	1	-0.149381	6.18414	0.830003	1	-0.301711	6.37084	0.677504	1	-0.414619	6.39945	0.565439	1	0.516172	6.60588	0.667331	1	0.0769568	6.20634	0.931491	1
STM474_0158	aroP	aromatic amino acid transporter	-0.102407	7.49568	0.854374	1	-0.484859	7.39689	0.267048	1	-0.160672	7.7975	0.689317	1	-0.414413	7.76184	0.332082	1	0.487335	7.95124	0.408185	1	0.0176419	7.5403	0.973548	1
STM474_2978	STM474_2978	anaerobic nitric oxide reductase flavorubredoxin	-0.0435589	7.06939	0.953824	1	0.231121	7.28339	0.659494	1	0.232457	7.54096	0.664378	1	-0.41441	7.30646	0.447222	1	-0.92137	6.84516	0.407848	1	-0.756997	6.75078	0.281537	1
STM474_2548	ucpA	short chain dehydrogenase	-0.692143	5.18832	0.683095	1	0.862216	6.0563	0.255572	1	0.239262	5.94408	0.793792	1	-0.414384	5.70582	0.697424	1	0.0390812	5.65262	0.988159	1	-0.21612	5.37284	0.871816	1
STM474_3841	yiaL	putative cytoplasmic protein	-0.224455	8.71325	0.584057	1	-0.179349	8.80743	0.601841	1	-0.0904067	9.10636	0.775535	1	-0.414339	9.03722	0.218487	0.977837	-0.40667	8.77357	0.425798	1	0.24708	8.93695	0.509399	1
STM474_1945	flhE	flagellar protein FlhE precursor	-8.883	1.74931	0.144903	1	-6.56906	1.80507	0.131524	1	-3.94625	2.1323	0.320933	1	-0.413371	2.88142	0.901618	1	-3.80523	1.98053	0.409596	1	0.656325	2.99297	0.876367	1
STM474_3922	yicH	putative inner membrane protein	0.00545956	8.11819	0.99133	1	-0.00742674	8.18488	0.982519	1	-0.0228112	8.43387	0.948478	1	-0.413149	8.33208	0.223975	0.978982	-0.516591	8.02189	0.358506	1	-0.689292	7.79737	0.128729	1
STM474_3515	STM474_3515	tartrate dehydratase subunit alpha	-0.546013	8.28825	0.204054	1	-0.5825	8.34666	0.0671317	1	-0.221416	8.7589	0.470167	1	-0.413067	8.7523	0.234108	0.991298	0.0545871	8.7045	0.914814	1	-0.168068	8.43867	0.720374	1
STM474_p1048	STM474_p1048	hypothetical protein	0.155271	7.94482	0.742156	1	-0.246876	7.82002	0.512208	1	-0.345181	8.03274	0.398872	1	-0.412165	8.08212	0.291207	1	-0.868085	7.63745	0.226561	1	-1.18084	7.37927	0.0479952	1
STM474_0812	hutI	imidazolonepropionase	1.49368	6.40858	0.116021	1	0.91789	6.08106	0.208359	1	0.148445	5.88443	0.885859	1	-0.411872	5.69557	0.70773	1	0.138335	5.69199	0.944377	1	0.0721381	5.5	0.959542	1
STM474_0937	STM474_0937	SlsA protein	-0.359482	5.61286	0.816273	1	-1.27941	5.35183	0.268396	1	-1.1982	5.63273	0.293492	1	-0.411144	5.99647	0.65136	1	0.409429	6.1407	0.802531	1	-0.824821	5.41557	0.589372	1
STM474_1047	STM474_1047	Gifsy-2 prophage protein	-0.306978	6.12099	0.777076	1	0.533072	6.62931	0.36739	1	-0.328431	6.44079	0.646465	1	-0.410548	6.48313	0.626296	1	0.0195852	6.41726	0.988504	1	-0.230736	6.13768	0.803036	1
STM474_4767	STM474_4767	hypothetical protein	-5.02067	4.01414	0.126036	1	-1.43693	4.4867	0.549719	1	-0.429297	5.0891	0.78112	1	-0.409522	5.17447	0.783813	1	-6.93828	4.12652	0.0516876	0.815196	-1.38261	4.42159	0.5545	1
STM474_1766	adhE	bifunctional acetaldehyde-CoA/alcohol dehydrogenase	-0.475234	6.50785	0.582116	1	-1.10633	6.34918	0.0976268	1	-0.654362	6.76479	0.303301	1	-0.408769	6.94322	0.491134	1	-0.160341	6.78934	0.88179	1	-0.153642	6.63788	0.830361	1
STM474_4421	malG	maltose transporter permease	-0.761481	7.65387	0.17429	1	-0.791288	7.71559	0.0923669	1	-1.24509	7.82245	0.00618684	0.723795	-0.408226	8.20303	0.31315	1	-0.935948	7.73313	0.179914	1	-0.736105	7.65157	0.179353	1
STM474_1362	ydiF	coenzyme A transferase domain protein	0.154996	8.07309	0.780528	1	-0.785976	7.7268	0.0714329	1	-0.433341	8.12289	0.291318	1	-0.408222	8.21213	0.320837	1	0.0949378	8.18334	0.869733	1	-0.0916664	7.93695	0.846208	1
STM474_2945	nrdE	ribonucleotide-diphosphate reductase subunit alpha	-0.254245	7.16313	0.710064	1	0.141422	7.43021	0.754523	1	-0.326834	7.46036	0.501684	1	-0.40715	7.50379	0.424734	1	-1.22176	6.94157	0.234074	1	0.0695516	7.30182	0.903122	1
STM474_0156	STM474_0156	putative cytoplasmic protein	0.571319	6.74533	0.466881	1	0.405495	6.72183	0.486601	1	0.472801	7.01731	0.412315	1	-0.406572	6.65116	0.557299	1	-1.27731	6.07394	0.413007	1	-0.310737	6.26705	0.719883	1
STM474_p286	traD	TraD protein	-0.23433	7.26946	0.698014	1	-0.659534	7.16266	0.168792	1	-0.651477	7.42244	0.214631	1	-0.404769	7.60188	0.380699	1	0.39339	7.73297	0.536895	1	0.195445	7.46696	0.696992	1
STM474_4077	yifB	putative ATP-dependent protease	0.342979	7.55157	0.530244	1	0.507192	7.71881	0.194446	1	-0.036225	7.68195	0.935938	1	-0.404204	7.59033	0.413803	1	-0.429123	7.31303	0.644321	1	-0.042431	7.33231	0.938652	1
STM474_p305	STM474_p305	hypothetical protein	0.911937	5.12727	0.608325	1	-1.13771	4.22015	0.576972	1	-1.35841	4.41228	0.532702	1	-0.404039	4.82237	0.825839	1	-0.136016	4.68068	0.95731	1	0.175157	4.67287	0.929225	1
STM474_4503	dmsC	dmso reductase anchor subunit	-0.0533833	6.26403	0.956682	1	-0.172015	6.27949	0.799102	1	-0.460734	6.40793	0.521126	1	-0.404037	6.50993	0.592428	1	-0.0577049	6.40367	0.965471	1	0.353369	6.46332	0.650777	1
STM474_3566	aroE	shikimate 5-dehydrogenase	0.140683	6.6725	0.863043	1	0.0564724	6.70208	0.924013	1	-0.369016	6.75769	0.568929	1	-0.403844	6.82068	0.527596	1	0.246054	6.87013	0.807996	1	-0.52648	6.34528	0.530397	1
STM474_4118	STM474_4118	putative inner membrane protein	-0.390228	9.05422	0.312481	1	-0.110443	9.25514	0.695635	1	0.168071	9.65244	0.5603	1	-0.402785	9.45731	0.187987	0.963192	0.109467	9.43322	0.809587	1	-0.0450914	9.19948	0.898497	1
STM474_2304	yeiP	putative elongation factor	-0.0404908	5.43032	0.980097	1	0.267531	5.66219	0.786637	1	-0.298265	5.63831	0.80585	1	-0.402624	5.67022	0.72115	1	0.501282	5.86285	0.766654	1	-0.331288	5.27544	0.834057	1
STM474_2927	gabT	4-aminobutyrate aminotransferase	-0.0116744	7.08927	0.98742	1	-0.515696	6.93326	0.32469	1	-0.223793	7.31709	0.653508	1	-0.402491	7.31576	0.472287	1	-0.368258	7.06456	0.705864	1	-0.479072	6.86215	0.459643	1
STM474_3816	bisC	biotin sulfoxide reductase	-0.817209	8.58663	0.055983	1	-0.566476	8.75545	0.0887801	1	-0.472494	9.05084	0.140417	1	-0.402387	9.15928	0.212437	0.977837	-1.10527	8.63026	0.0707011	0.869325	-0.667804	8.62875	0.0982336	1
STM474_2515	yfeD	putative negative regulator	1.04593	5.63335	0.433803	1	0.00400201	5.09459	0.998759	1	-1.43429	4.80692	0.413731	1	-0.401687	5.24048	0.773313	1	-8.01875	4.18245	0.0381911	0.77	-0.625767	4.72558	0.742026	1
STM474_1355	ydiD	short-chain-fatty-acid--CoA ligase	-0.871502	6.10274	0.410579	1	-0.528628	6.30501	0.431204	1	-0.46368	6.5887	0.506788	1	-0.401636	6.69319	0.548037	1	1.55734	7.59109	0.0292466	0.754005	-0.173596	6.37533	0.834828	1
STM474_2136	pduP	CoA-dependent propionaldehyde dehydrogenase	0.0273951	6.20509	0.982676	1	-0.0183361	6.25458	0.979377	1	-0.22411	6.41293	0.759494	1	-0.401238	6.41211	0.578017	1	-0.0991703	6.28451	0.943024	1	0.196993	6.27898	0.826765	1
STM474_4302	yijP	membrane protein YijP	0.299356	9.17042	0.4268	1	0.0761194	9.12494	0.792946	1	0.1165	9.40249	0.689036	1	-0.400895	9.23513	0.203568	0.977837	0.112057	9.21163	0.821863	1	0.461776	9.24573	0.188415	1
STM474_3076	iap	alkaline phosphatase isozyme conversion aminopeptidase	-0.417526	7.37563	0.473938	1	-0.184492	7.55263	0.658715	1	-0.413112	7.70703	0.332673	1	-0.400698	7.79078	0.353982	1	-0.480948	7.49053	0.521355	1	-0.944371	7.15976	0.136069	1
STM474_2161	hisA	1-(5-phosphoribosyl)-5-[(5- phosphoribosylamino)methylideneamino] imidazole-4-carboxamide isomerase	-2.06998	4.29973	0.395592	1	-0.75719	4.72767	0.634083	1	-2.06501	4.6259	0.311809	1	-0.400593	5.20361	0.78281	1	0.886973	5.63277	0.639703	1	0.616365	5.30447	0.669367	1
STM474_1868	prc	tail-specific protease	0.0993396	4.971	0.958284	1	0.30889	5.15457	0.812289	1	0.946492	5.79678	0.401609	1	-0.39951	5.14146	0.792639	1	1.41978	5.93555	0.436959	1	1.42876	5.78047	0.199627	1
STM474_2627	yfgB	radical SAM superfamily protein	0.84897	6.42092	0.34244	1	-0.172642	5.92523	0.828886	1	0.65068	6.62649	0.331653	1	-0.398931	6.15822	0.629588	1	0.145791	6.15245	0.92718	1	0.689248	6.30423	0.418352	1
STM474_1048	msgA	Gifsy-2 prophage MsgA	-0.577185	5.55969	0.683469	1	-0.369759	5.71763	0.683169	1	-0.470574	5.93142	0.63526	1	-0.398521	6.03969	0.658492	1	-4.51971	5.02858	0.119175	0.971673	0.0564276	5.83534	0.959898	1
STM474_0288	STM474_0288	hypothetical protein	0.776542	7.43902	0.21556	1	0.330586	7.24694	0.503182	1	0.500552	7.60057	0.291291	1	-0.398313	7.22246	0.461187	1	-0.474004	6.92462	0.639013	1	-0.305046	6.84338	0.657179	1
STM474_2616	ratA	Putative outer membrane protein	-0.463284	8.81326	0.276034	1	-0.707028	8.78902	0.0545289	1	-0.652685	9.06649	0.066729	1	-0.397917	9.24954	0.251285	0.993985	-0.408528	8.97794	0.42788	1	-0.564889	8.75934	0.16186	1
STM474_2204	yegh	UPF0053 protein yegH	1.13745	6.46182	0.421399	1	0.29639	6.01439	0.725919	1	0.813919	6.5785	0.309175	1	-0.397252	6.0088	0.685028	1	-0.384383	5.74897	0.862189	1	0.526508	6.0507	0.604781	1
STM474_2891	hxlB	6-phospho 3-hexuloisomerase	-1.40862	5.73351	0.272106	1	-0.857864	5.97769	0.285616	1	-0.694975	6.29413	0.478334	1	-0.395909	6.49375	0.597927	1	1.06848	7.04112	0.269452	1	-0.0262731	6.2385	0.977773	1
STM474_3964	uhpA	DNA-binding transcriptional activator UhpA	-0.0843405	6.27176	0.931819	1	0.646991	6.74505	0.260762	1	-0.395634	6.45861	0.633598	1	-0.395619	6.5367	0.574577	1	-0.705202	6.14605	0.642541	1	-0.518436	6.06038	0.595502	1
STM474_0731	phrB	deoxyribodipyrimidine photolyase	0.781351	6.20335	0.46097	1	0.111232	5.89063	0.893433	1	-0.616901	5.81602	0.534013	1	-0.395121	5.98504	0.660054	1	0.613311	6.24155	0.666231	1	-0.867035	5.38072	0.536825	1
STM474_1779	narJ	nitrate reductase 1 delta subunit	-1.12102	4.48779	0.684557	1	-0.466594	4.79536	0.76899	1	-0.628284	4.98675	0.697129	1	-0.394701	5.15945	0.788835	1	-1.41531	4.54513	0.637541	1	-1.07975	4.48608	0.62372	1
STM474_1126	STM474_1126	putative sialic acid transporter	0.615232	9.07588	0.11181	1	0.048382	8.83346	0.874995	1	-0.180983	8.97813	0.567268	1	-0.393755	8.96108	0.247402	0.993985	-0.443132	8.67281	0.474841	1	0.270516	8.86362	0.457007	1
STM474_4710	STM474_4710	hypothetical protein	-0.0901628	5.06902	0.965813	1	-0.514269	4.9509	0.723222	1	-1.34077	4.92355	0.455156	1	-0.393243	5.33564	0.78691	1	-11.2865	4.26808	0.0149803	0.685951	-0.513156	4.86911	0.775129	1
STM474_3555	yhdV	lipoprotein	-0.919172	6.37269	0.326702	1	-0.252384	6.71118	0.67594	1	-0.910379	6.70464	0.234458	1	-0.390574	6.985	0.557132	1	-1.30595	6.39244	0.413187	1	-1.57511	6.16627	0.176534	1
STM474_1610	ydcW	gamma-aminobutyraldehyde dehydrogenase	0.116918	6.39937	0.912397	1	-0.081928	6.37262	0.903371	1	-0.798154	6.32564	0.296383	1	-0.390521	6.5659	0.585793	1	0.582437	6.80097	0.589058	1	-0.801049	5.97637	0.430187	1
STM474_0145	STM474_0145	conserved domain protein	-0.165645	3.62861	0.956664	1	-0.636923	3.49623	0.790966	1	-0.831528	3.68069	0.726717	1	-0.390218	3.92703	0.873267	1	-9.86716	2.88541	0.0515086	0.815196	-10.1448	2.71329	0.0393184	1
STM474_p231	psiA	plasmid SOS inhibition protein A	0.815545	6.85892	0.284406	1	-0.31248	6.32049	0.642299	1	-0.387885	6.54411	0.583516	1	-0.389166	6.6216	0.576975	1	-0.891375	6.16007	0.552164	1	-0.22539	6.2688	0.794122	1
STM474_2714	STM474_2714	head-tail preconnector-like protein	0.51645	6.70225	0.523294	1	0.333898	6.67098	0.59513	1	0.0978913	6.80103	0.884645	1	-0.389059	6.64816	0.588291	1	-0.94178	6.16897	0.610976	1	-0.296961	6.26123	0.74225	1
STM474_4792	rob	right origin-binding protein	0.45799	6.18586	0.648803	1	-0.307045	5.86712	0.704906	1	1.04153	6.88052	0.0900849	1	-0.389006	6.16563	0.633669	1	-1.26952	5.58454	0.536475	1	-2.37887	5.17932	0.221699	1
STM474_3098	mazG	nucleoside triphosphate pyrophosphohydrolase	0.205902	7.45419	0.733462	1	0.0976544	7.47004	0.821557	1	-0.440457	7.47401	0.353697	1	-0.387687	7.57505	0.405581	1	0.271151	7.63104	0.688913	1	-0.191128	7.24217	0.740042	1
STM474_2934	STM474_2934	hypothetical protein	1.60768	5.6548	0.240399	1	0.703266	5.1068	0.584273	1	1.74895	6.09102	0.0447273	1	-0.385353	4.8696	0.821749	1	-2.32253	4.06049	0.43078	1	1.14698	5.30958	0.419382	1
STM474_4052	gidB	glucose-inhibited division protein B	-0.526188	6.67302	0.516563	1	0.223334	7.10042	0.700868	1	-0.0407991	7.22079	0.937229	1	-0.3852	7.13982	0.471856	1	0.563025	7.36165	0.579925	1	0.0909894	6.94399	0.884983	1
STM474_2698	STM474_2698	host specificity protein	-1.01122	7.81553	0.0588287	1	-0.143598	8.23687	0.731925	1	-0.272329	8.43402	0.427638	1	-0.38421	8.46309	0.263394	1	-0.0216578	8.36462	0.96717	1	0.0531929	8.24598	0.891443	1
STM474_4743	STM474_4743	putative glucosamine-fructose-6-phosphate aminotransferase	0.369412	9.03508	0.343408	1	-0.174818	8.82712	0.60025	1	0.185418	9.26437	0.544451	1	-0.384103	9.06791	0.283815	1	-0.716837	8.666	0.194355	1	-0.116199	8.76476	0.755397	1
STM474_1910	exoX	exodeoxyribonuclease X	1.34148	6.12731	0.287701	1	1.26311	6.14564	0.0914684	1	0.347102	5.82161	0.732398	1	-0.383524	5.53722	0.757913	1	-4.84977	4.51144	0.0964022	0.931752	0.518516	5.57054	0.681357	1
STM474_1102	STM474_1102	Enhancing lycopene biosynthesis protein 1	0.838946	6.73553	0.338018	1	0.435084	6.56314	0.504443	1	-1.36061	6.06218	0.119995	1	-0.383248	6.48576	0.594116	1	0.335436	6.57574	0.784294	1	0.786095	6.68849	0.286828	1
STM474_4681	idnO	gluconate 5-dehydrogenase	-1.27889	7.78003	0.0113735	0.913801	0.0602761	8.38513	0.858348	1	-0.456555	8.40118	0.178021	1	-0.383072	8.51115	0.262781	1	-0.499165	8.19512	0.502923	1	-0.254847	8.1462	0.561534	1
STM474_0763	STM474_0763	hypothetical protein	-4.31248	4.08972	0.170069	1	0.123097	5.14166	0.924349	1	-0.930791	4.94639	0.582493	1	-0.382892	5.23505	0.786632	1	0.0344374	5.1672	0.988529	1	-1.13019	4.54118	0.664463	1
STM474_3133	ygdL	putative enzyme	-0.751887	5.38803	0.647837	1	-0.0718591	5.75095	0.936204	1	-0.438852	5.8408	0.654682	1	-0.38252	5.94262	0.683773	1	0.0102553	5.86045	0.996494	1	1.16825	6.39247	0.182381	1
STM474_4665	yjgK	putative cytoplasmic protein	-0.335804	6.57976	0.685338	1	-0.164984	6.73023	0.778934	1	-0.0951618	7.02015	0.884824	1	-0.382484	6.96672	0.509239	1	-0.583295	6.61749	0.621413	1	-1.48362	6.16625	0.109706	1
STM474_1445	ydhL	putative oxidoreductase	-4.63891	2.4315	0.201754	1	-3.4457	2.54983	0.222034	1	-0.998648	3.25601	0.740952	1	-0.382126	3.5612	0.873993	1	-5.42882	2.5559	0.15512	1	-9.77426	2.3523	0.0518832	1
STM474_4684	yjgB	putative alcohol dehydrogenase	-1.28464	6.63676	0.118455	1	-0.334839	7.05476	0.525771	1	-0.478467	7.24963	0.352737	1	-0.381678	7.36919	0.444179	1	0.165917	7.36621	0.837083	1	-0.361349	6.9569	0.572221	1
STM474_0196	sfsA	sugar fermentation stimulation protein	-0.555977	6.7363	0.463787	1	0.205991	7.16655	0.66494	1	-0.0977274	7.2687	0.851515	1	-0.381553	7.21696	0.461945	1	0.106857	7.18302	0.903307	1	0.431451	7.20308	0.492983	1
STM474_2551	yfeZ	putative inner membrane protein	1.23714	5.2082	0.52189	1	0.760344	4.96508	0.64629	1	0.945312	5.34046	0.543702	1	-0.381551	4.6948	0.857354	1	0.00214161	4.60942	1	1	-0.0924553	4.39538	0.972752	1
STM474_3676	STM474_3676	putative cytoplasmic protein	-0.552083	8.03491	0.356905	1	-0.641957	8.07225	0.0565528	1	-0.492147	8.38922	0.13265	1	-0.38124	8.51478	0.302182	1	0.0814999	8.46715	0.873502	1	-0.364023	8.09918	0.391014	1
STM474_4300	frwD	putative fructose-like phosphotransferase EIIB subunit 3	-0.717487	6.44416	0.465279	1	-0.307486	6.68514	0.594884	1	-0.841944	6.72752	0.1862	1	-0.38118	6.98771	0.501643	1	-1.611	6.30991	0.257607	1	-0.294749	6.60368	0.682832	1
STM474_2946	nrdF	ribonucleotide-diphosphate reductase subunit beta	0.228551	7.84812	0.633575	1	0.0614436	7.83346	0.867114	1	0.0981898	8.10914	0.781027	1	-0.380963	7.95989	0.340293	1	-0.149582	7.79835	0.843405	1	-0.649098	7.42563	0.370538	1
STM474_0214	yads	UPF0126 inner membrane protein yadS	-0.471066	5.67397	0.720157	1	-0.440935	5.7587	0.608451	1	0.427925	6.44787	0.576877	1	-0.379837	6.11941	0.648576	1	-4.87807	5.08675	0.0939872	0.931752	-0.933945	5.4806	0.459636	1
STM474_3106	ygcY	putative D-glucarate dehydratase	-1.28828	6.84874	0.0823171	1	-0.501956	7.19684	0.303644	1	-0.70859	7.37155	0.144474	1	-0.379363	7.58364	0.444575	1	-0.614677	7.21973	0.480126	1	-0.775222	7.00022	0.244349	1
STM474_0401	adrA	diguanylate cyclase AdrA	0.0260922	5.56097	0.985555	1	0.216121	5.73211	0.806118	1	-0.0997508	5.82816	0.920899	1	-0.379248	5.77803	0.732166	1	-2.30855	4.96126	0.341063	1	-0.666007	5.23518	0.659809	1
STM474_1631	STM474_1631	Cryptic aminoglycoside resistance protein	-1.0934	5.64754	0.423476	1	-0.911471	5.77951	0.298361	1	-0.514577	6.18613	0.5347	1	-0.379025	6.32141	0.636783	1	0.17911	6.32483	0.898237	1	-0.14102	6.00895	0.884426	1
STM474_0607	ybdZ	putative cytoplasmic protein	-2.49874	2.64096	0.546598	1	0.239948	3.56681	0.94554	1	-1.0653	3.27463	0.767305	1	-0.378798	3.60102	0.895853	1	-3.42616	2.68512	0.45817	1	-9.79172	2.38382	0.0993393	1
STM474_1511	ynfc	UPF0257 lipoprotein ynfC	0.759386	5.6148	0.618666	1	-1.72138	4.64491	0.444335	1	-0.0844854	5.47484	0.943965	1	-0.378594	5.41744	0.766616	1	-0.281447	5.19697	0.917561	1	-0.72877	4.85626	0.709071	1
STM474_1749	ompW	outer membrane protein W	0.701176	4.45287	0.778575	1	1.24833	4.88507	0.459398	1	-1.03452	3.97254	0.670674	1	-0.378576	4.29343	0.870894	1	-10.2282	3.23885	0.0551306	0.833529	-0.520765	3.80404	0.880589	1
STM474_3701	glgP	glycogen phosphorylase	-0.204837	9.20649	0.591545	1	-0.108497	9.32518	0.704279	1	-0.255498	9.51307	0.374093	1	-0.378521	9.53694	0.221575	0.977837	-0.661771	9.15366	0.171429	1	-0.821844	8.93808	0.021866	0.927713
STM474_4227	rhaB	rhamnulokinase	0.358196	7.96128	0.53592	1	0.214818	7.95585	0.529354	1	-0.157272	8.02468	0.672362	1	-0.378059	8.00298	0.345686	1	-0.240813	7.79754	0.698888	1	0.434669	7.98931	0.30322	1
STM474_0939	STM474_0939	transcriptional activator	0.310612	5.88434	0.801781	1	-0.103838	5.74286	0.911032	1	-0.285276	5.91527	0.79594	1	-0.377841	5.95231	0.700858	1	0.796771	6.31392	0.560805	1	-1.0673	5.26728	0.477781	1
STM474_0036	STM474_0036	putative secreted 5'-nucleotidase	-0.206723	9.64956	0.629436	1	-0.252066	9.70186	0.388377	1	0.121951	10.1413	0.672385	1	-0.377485	9.98138	0.213535	0.977837	-0.000745544	9.89029	0.998829	1	0.0369946	9.7548	0.91884	1
STM474_3659	yrfD	putative periplasmic protein	0.869138	7.22069	0.207453	1	0.29726	6.95129	0.636851	1	-0.190641	6.96	0.765852	1	-0.377277	6.95406	0.564879	1	-0.288342	6.72679	0.86503	1	-0.652488	6.41262	0.453023	1
STM474_p235	STM474_p235	hypothetical protein	-2.11791	5.62262	0.222786	1	-0.782296	6.05469	0.315183	1	-1.08611	6.20749	0.215257	1	-0.37718	6.55165	0.588497	1	-0.829165	6.10769	0.581319	1	-1.08458	5.86503	0.290163	1
STM474_0626	ybdO	putative transcriptional regulator	-0.389092	7.55702	0.514643	1	-0.273542	7.68095	0.559336	1	-0.296893	7.92713	0.548558	1	-0.376309	7.97052	0.42498	1	-0.808262	7.53222	0.286776	1	-0.174113	7.64319	0.751749	1
STM474_0277	STM474_0277	putative cytoplasmic protein	-1.22775	6.15713	0.268594	1	-0.0810818	6.67538	0.898869	1	-0.326892	6.81786	0.604026	1	-0.376012	6.87478	0.602599	1	0.613857	7.12268	0.50032	1	-0.636295	6.34667	0.446154	1
STM474_3849	sgbE	L-ribulose-5-phosphate 4-epimerase	-0.5993	6.86097	0.414826	1	0.233606	7.32345	0.598213	1	-0.0590932	7.42954	0.901625	1	-0.37502	7.36189	0.446569	1	-0.287031	7.13479	0.763176	1	-0.227713	7.00529	0.725851	1
STM474_0060	STM474_0060	citrate-sodium symporter	0.253711	8.33349	0.586867	1	0.0941751	8.32216	0.774856	1	0.0801271	8.57155	0.808451	1	-0.374571	8.43464	0.331105	1	0.74263	8.76103	0.144975	1	0.0276143	8.20072	0.946966	1
STM474_4597	ytfF	putative cationic amino acid transporter	-1.34292	6.50295	0.136141	1	-0.558326	6.84345	0.327837	1	-0.299082	7.21045	0.568736	1	-0.374028	7.25576	0.475298	1	-1.39826	6.62898	0.331612	1	-0.0808353	6.96459	0.908947	1
STM474_3404	garK	glycerate kinase I	-0.212512	6.48723	0.804345	1	0.433378	6.89461	0.406864	1	0.203389	7.02393	0.714769	1	-0.373971	6.8225	0.57756	1	-0.732345	6.41162	0.572753	1	-0.846738	6.21196	0.335668	1
STM474_0823	bioD	dithiobiotin synthetase	1.00517	6.28256	0.368952	1	-0.0920425	5.7234	0.917179	1	-0.406859	5.83666	0.68057	1	-0.37383	5.92859	0.688439	1	-0.892197	5.46199	0.726447	1	0.340806	5.85924	0.739978	1
STM474_0981	ycbb	putative L	-0.158652	6.55219	0.858897	1	0.0400624	6.72255	0.949147	1	-0.230846	6.84834	0.72944	1	-0.373612	6.86247	0.602865	1	0.110717	6.82691	0.923014	1	-0.854421	6.24446	0.348737	1
STM474_1547	STM474_1547	putative Ni/Fe hydrogenase 1 b-type cytochrome subunit	0.343228	4.69621	0.871162	1	0.67717	4.96297	0.638726	1	0.493213	5.11	0.741745	1	-0.373225	4.7473	0.841924	1	-1.33825	4.14698	0.686618	1	1.14562	5.17361	0.460795	1
STM474_1055	pqiA	putative inner membrane protein	-0.826545	5.36438	0.595197	1	-0.196524	5.69486	0.831509	1	0.566277	6.35587	0.439363	1	-0.373094	5.94983	0.682382	1	-1.68744	5.25334	0.521535	1	0.818877	6.16794	0.362209	1
STM474_2920	STM474_2920	tricarboxylic transport	-2.04815	4.03961	0.491345	1	-0.884199	4.41611	0.675019	1	0.700995	5.43572	0.650771	1	-0.372994	4.94872	0.842992	1	-1.41837	4.32502	0.642205	1	0.450776	4.93184	0.813639	1
STM474_1920	pykA	pyruvate kinase	-2.48034	4.0891	0.337641	1	-0.420581	4.71893	0.805555	1	0.954342	5.7218	0.392706	1	-0.372875	5.07298	0.80866	1	-2.38199	4.24703	0.425841	1	-1.68872	4.21745	0.502563	1
STM474_p220	yfaB	hypothetical protein	0.158736	8.35779	0.726935	1	-0.20691	8.24973	0.582463	1	-0.304141	8.46207	0.419117	1	-0.372639	8.5104	0.321941	1	-0.683246	8.11693	0.31207	1	-0.162594	8.18558	0.742456	1
STM474_2996	hypD	hydrogenase isoenzyme formation protein HypD	-0.519953	6.42834	0.555232	1	-0.22717	6.62835	0.701215	1	-0.305631	6.84936	0.634973	1	-0.372206	6.89817	0.530056	1	-0.739158	6.48409	0.551423	1	-0.439422	6.44598	0.583751	1
STM474_3756	yhiN	putative periplasmic protein	-0.378343	8.21824	0.382268	1	-0.546858	8.22066	0.12881	1	-0.221869	8.61813	0.53493	1	-0.372202	8.62926	0.255241	0.996337	-1.45219	7.98622	0.0222508	0.754005	-0.642448	8.09495	0.121503	1
STM474_3748	STM474_3748	major facilitator superfamily transporter	-1.31728	7.18595	0.0387036	1	0.130919	7.83837	0.713932	1	-0.396753	7.84351	0.314657	1	-0.372168	7.93274	0.369736	1	-1.04621	7.41014	0.229548	1	-1.56383	7.10436	0.00995589	0.694196
STM474_2576	talA	transaldolase A	-0.826258	5.21337	0.660795	1	0.0504247	5.66321	0.956939	1	-0.112053	5.8398	0.908489	1	-0.3718	5.79881	0.717096	1	-1.3161	5.19862	0.548307	1	0.566513	5.86141	0.59432	1
STM474_0909	STM474_0909	putative inner membrane protein	0.546064	7.65571	0.357502	1	-0.283379	7.29565	0.599985	1	-0.51853	7.45123	0.348299	1	-0.371441	7.59178	0.498789	1	0.0959579	7.54799	0.900783	1	-0.0943882	7.30104	0.889433	1
STM474_2781	STM474_2781	putative cytoplasmic protein	-0.963042	5.65497	0.4738	1	-0.928577	5.73884	0.357295	1	-0.344071	6.22384	0.67977	1	-0.371102	6.29002	0.634913	1	-0.360723	6.02888	0.835054	1	-1.25654	5.54291	0.324971	1
STM474_0441	yajO	putative oxidoreductase	-1.47232	4.24776	0.567383	1	-0.469609	4.65401	0.78708	1	-0.182262	5.03743	0.914671	1	-0.369474	5.03017	0.824916	1	0.313059	5.10202	0.894924	1	1.39567	5.629	0.281649	1
STM474_4277	cytR	DNA-binding transcriptional regulator CytR	-0.609494	7.41547	0.304137	1	0.506307	8.03545	0.176474	1	-0.452969	7.80884	0.290652	1	-0.368959	7.9233	0.423355	1	-1.52592	7.2605	0.0823569	0.915527	-0.299504	7.53348	0.55774	1
STM474_3829	STM474_3829	putative outer membrane lipoprotein	-1.25155	6.19301	0.2819	1	0.763691	7.19028	0.120002	1	0.14537	7.08994	0.790057	1	-0.368602	6.92137	0.538316	1	-1.05014	6.39685	0.485456	1	-0.621225	6.39093	0.449192	1
STM474_3518	STM474_3518	putative regulatory protein	0.0493231	5.38371	0.975923	1	0.815493	5.89304	0.331394	1	0.581869	6.00589	0.524384	1	-0.368548	5.59276	0.751675	1	-1.53572	4.93332	0.532918	1	0.914183	5.87302	0.4181	1
STM474_1123	STM474_1123	N-acetylmannosamine-6-phosphate 2-epimerase	-0.278361	7.93992	0.551843	1	-0.164707	8.0655	0.660542	1	0.224764	8.5186	0.509759	1	-0.368376	8.30817	0.290911	1	0.237464	8.33731	0.651762	1	0.00221844	8.05964	0.99669	1
STM474_4482	lpxO	putative dioxygenase	0.152257	6.47985	0.860922	1	0.362884	6.66705	0.537378	1	0.148515	6.80739	0.808313	1	-0.367901	6.63741	0.591991	1	-1.58377	5.96141	0.379306	1	-0.904345	6.00416	0.411915	1
STM474_0055	STM474_0055	putative transcriptional regulator	0.0648424	7.94285	0.891702	1	-0.223684	7.87562	0.565703	1	-0.0795691	8.20075	0.817947	1	-0.367417	8.14655	0.308136	1	-0.714228	7.73881	0.359998	1	-1.03638	7.46757	0.0565398	1
STM474_1039	STM474_1039	host specificity protein J	-0.264315	7.77119	0.601573	1	-0.421539	7.77479	0.263603	1	-0.309409	8.08054	0.394251	1	-0.367114	8.13372	0.343211	1	-0.872039	7.66795	0.195088	1	-0.83862	7.52392	0.0892309	1
STM474_3705	glgB	glycogen branching enzyme	0.440697	9.20904	0.228401	1	0.277396	9.19058	0.322404	1	-0.641916	9.01652	0.0343115	1	-0.366227	9.20919	0.243386	0.993985	-1.07491	8.67425	0.0288641	0.754005	-0.149785	8.88407	0.704486	1
STM474_0318	STM474_0318	Putative transposase	0.247252	7.70105	0.644222	1	0.160544	7.72747	0.735083	1	-0.219878	7.79621	0.614419	1	-0.366068	7.80909	0.42214	1	-0.442637	7.50987	0.553907	1	-0.0942315	7.51414	0.863542	1
STM474_p208	STM474_p208	hypothetical protein	-0.48545	6.08941	0.647511	1	-0.613642	6.10944	0.416767	1	-0.589369	6.37597	0.435274	1	-0.364994	6.54749	0.610762	1	-0.579382	6.19292	0.685303	1	-0.94828	5.90099	0.364423	1
STM474_4692	STM474_4692	putative ABC-type sugar/spermidine/putrescine transport system ATPase component	0.548582	7.33137	0.360656	1	-0.00415367	7.1025	0.994455	1	-0.13189	7.29692	0.793261	1	-0.363976	7.26933	0.472994	1	0.291148	7.32566	0.719359	1	0.293838	7.16908	0.614851	1
STM474_0928	ybjY	macrolide transporter subunit MacA	0.268923	6.96752	0.696126	1	0.374284	7.0988	0.456926	1	0.239526	7.28101	0.654773	1	-0.363219	7.06476	0.512269	1	-1.46998	6.41513	0.259589	1	-0.250667	6.69328	0.736365	1
STM474_3064	rpoS	RNA polymerase sigma factor RpoS	-3.80143	1.30383	0.414514	1	1.16106	2.84599	0.700898	1	-8.63209	1.51305	0.102617	1	-0.35928	2.34108	0.923923	1	2.257	3.73261	0.601589	1	0.940125	2.60493	0.817483	1
STM474_p215	STM474_p215	resolvase	-1.49982	4.73069	0.500402	1	-0.981893	4.95424	0.509396	1	-2.91151	4.80322	0.172049	1	-0.35866	5.52787	0.780904	1	1.16537	6.12458	0.46186	1	1.08877	5.90971	0.313804	1
STM474_0702	nagD	UMP phosphatase	-1.23325	4.70296	0.636653	1	0.301824	5.41751	0.799761	1	-0.135666	5.45017	0.915842	1	-0.358616	5.42597	0.781215	1	-0.370974	5.15692	0.881739	1	0.169858	5.25351	0.9086	1
STM474_3531	cafA	ribonuclease G	-1.32889	6.7805	0.0911576	1	0.0357641	7.38641	0.943455	1	-0.926975	7.23562	0.0954916	1	-0.35832	7.53577	0.490086	1	-0.800828	7.09295	0.45795	1	-0.368964	7.11172	0.55043	1
STM474_p1102	pefD	chaperone	-0.544973	7.44703	0.3566	1	0.0933131	7.81446	0.814488	1	0.0608016	8.05438	0.87422	1	-0.358011	7.93433	0.432797	1	-0.444556	7.63005	0.516117	1	-0.319955	7.52537	0.522794	1
STM474_0351	stbE	fimbrial chaperone protein	-0.561448	8.27911	0.242739	1	-0.647002	8.31808	0.0664697	1	-0.68872	8.55877	0.0401826	1	-0.357371	8.77336	0.296329	1	-0.0685499	8.64028	0.906233	1	-0.18114	8.43123	0.63932	1
STM474_1240	envE	putative envelope protein	0.287383	8.05953	0.561629	1	-0.684942	7.67989	0.115117	1	-0.181002	8.15088	0.652713	1	-0.357332	8.14954	0.382993	1	0.523395	8.33545	0.345684	1	-0.2158	7.79333	0.65301	1
STM474_4548	STM474_4548	putative arginine-binding periplasmic protein	-0.146521	6.56775	0.860107	1	0.102148	6.76348	0.866204	1	0.350909	7.1544	0.497987	1	-0.356629	6.87974	0.552081	1	-1.21916	6.29758	0.487745	1	-0.213773	6.51982	0.776584	1
STM474_p1084	STM474_p1084	putative adhesin	-0.335218	7.54915	0.576092	1	-0.750456	7.45302	0.0921161	1	-0.827147	7.68169	0.0804923	1	-0.356523	7.94786	0.426759	1	-1.47688	7.29215	0.0861108	0.915527	-0.681381	7.39352	0.230433	1
STM474_3063	STM474_3063	putative cytoplasmic protein	0.624945	4.8812	0.749801	1	0.520537	4.89075	0.763994	1	0.98536	5.43699	0.437094	1	-0.355922	4.77569	0.844785	1	-0.589259	4.41882	0.826583	1	-0.725788	4.21073	0.774332	1
STM474_3354	rfaE	bifunctional heptose 7-phosphate kinase/heptose 1-phosphate adenyltransferase	-7.63736	0.65072	0.222495	1	-2.58241	0.847613	0.487095	1	1.04952	2.38634	0.735754	1	-0.355686	1.70625	0.930435	1	4.52337	5.11673	0.12229	0.976219	-0.139826	1.39085	0.979948	1
STM474_4134	STM474_4134	putative PaaI protein	-0.546473	6.91065	0.493638	1	-0.701409	6.92272	0.220786	1	-0.455944	7.27784	0.413437	1	-0.354967	7.3997	0.512668	1	-1.01896	6.87883	0.413381	1	-0.169151	7.05589	0.815092	1
STM474_0418	brnQ	branched-chain amino acid transport system II carrier protein	0.766241	6.79428	0.318054	1	-0.570958	6.17781	0.431868	1	-0.364931	6.52059	0.598623	1	-0.353576	6.60352	0.629053	1	0.220925	6.61796	0.850408	1	0.63348	6.69812	0.350862	1
STM474_3696	gldA	glycerol dehydrogenase	-0.298312	7.79132	0.579222	1	-0.40419	7.81771	0.313736	1	-1.06507	7.82627	0.0149551	0.969283	-0.351468	8.17598	0.422341	1	-1.0656	7.63815	0.127819	0.997657	-0.414125	7.72815	0.403289	1
STM474_1448	STM474_1448	putative inner membrane protein	0.269777	6.76962	0.722005	1	-0.294734	6.56206	0.625357	1	-0.838029	6.59988	0.219822	1	-0.351336	6.8719	0.587884	1	-5.74253	5.80146	0.00617061	0.522146	0.614765	6.95091	0.336369	1
STM474_4776	STM474_4776	putative outer membrane protein	0.243456	7.14852	0.706577	1	0.279749	7.24097	0.555375	1	0.25708	7.4853	0.584689	1	-0.350513	7.26521	0.492411	1	-0.447876	6.95758	0.673417	1	-1.0342	6.58288	0.17561	1
STM474_0366	STM474_0366	putative auxiliary transport protein	-0.512578	6.15502	0.637693	1	-0.260111	6.33603	0.719645	1	-0.352542	6.55169	0.629456	1	-0.350253	6.63075	0.615393	1	-0.231574	6.41889	0.906182	1	-0.36326	6.20579	0.698099	1
STM474_0568	fimH	minor fimbrial subunit	-0.183686	7.30389	0.775888	1	-0.188266	7.37457	0.688344	1	0.108099	7.77747	0.79269	1	-0.349987	7.63653	0.442651	1	0.566211	7.84467	0.399506	1	-0.553931	7.12651	0.386309	1
STM474_3734	livJ	Leu/Ile/Val/Thr-binding protein precursor	-0.896175	7.32423	0.158499	1	-0.581121	7.51537	0.188287	1	-0.220575	7.92737	0.5975	1	-0.349377	7.94776	0.419557	1	0.0208285	7.85513	0.974879	1	-0.442646	7.48095	0.472601	1
STM474_2948	proW	glycine betaine transporter membrane protein	-0.866234	6.25083	0.445817	1	-1.10133	6.24421	0.142189	1	-0.71332	6.6355	0.344669	1	-0.349186	6.86216	0.588819	1	0.448536	7.00157	0.677616	1	-0.269164	6.47922	0.740817	1
STM474_1130	ycdW	putative oxidoreductase	0.422036	5.94213	0.708547	1	-1.08185	5.34875	0.346167	1	0.787708	6.49168	0.264673	1	-0.348244	5.96037	0.711458	1	0.221865	5.97295	0.89546	1	0.0949702	5.74748	0.930299	1
STM474_3513	oadG	oxaloacetate decarboxylase subunit gamma	0.276729	7.54508	0.691985	1	-0.199173	7.3775	0.670567	1	-0.027191	7.71677	0.95351	1	-0.348147	7.64526	0.477903	1	0.173553	7.63107	0.801281	1	-0.222205	7.27525	0.705158	1
STM474_0327	yafK	putative periplasmic protein	0.506629	6.1897	0.626503	1	0.355242	6.17557	0.608049	1	0.991749	6.82237	0.100672	1	-0.348061	6.15892	0.670907	1	0.312056	6.22079	0.828399	1	1.26554	6.66547	0.0689189	1
STM474_3078	ygbF	YgbF protein	-2.46151	5.49059	0.115287	1	-0.549041	6.07065	0.478632	1	-0.451725	6.36741	0.547162	1	-0.34786	6.49005	0.660722	1	-0.841304	6.02946	0.601696	1	0.403219	6.44946	0.620597	1
STM474_3652	damX	DamX protein	-0.281661	8.16535	0.526534	1	-0.398497	8.18681	0.231845	1	-0.984747	8.21935	0.00411758	0.616015	-0.34729	8.54463	0.374885	1	-1.62016	7.84775	0.00990529	0.598691	-0.844186	7.92398	0.0465318	1
STM474_2524	xapA	purine nucleoside phosphorylase	-0.27108	6.94728	0.705756	1	0.0556136	7.17702	0.907785	1	-0.234167	7.29351	0.63404	1	-0.346875	7.32117	0.482683	1	0.120498	7.27921	0.886462	1	-0.538074	6.81791	0.403778	1
STM474_4026	yidY	multidrug efflux system protein MdtL	-0.0176571	7.93566	0.970782	1	-0.139963	7.94956	0.699502	1	0.0153398	8.2821	0.964652	1	-0.346632	8.19014	0.357626	1	-0.231209	7.97511	0.697415	1	-0.405308	7.73944	0.371797	1
STM474_0011	yaai	UPF0412 protein yaaI	-0.331193	6.40391	0.714772	1	-0.155493	6.55668	0.792332	1	0.280778	7.03591	0.625595	1	-0.345199	6.80501	0.590729	1	-2.25844	5.97816	0.221584	1	-0.694725	6.23897	0.448456	1
STM474_2678	STM474_2678	2-dehydropantoate 2-reductase	0.26621	9.67225	0.474985	1	0.0161316	9.61447	0.959584	1	0.235239	9.98533	0.394279	1	-0.344451	9.77975	0.243796	0.993985	-0.179107	9.58778	0.681536	1	-0.0966073	9.47186	0.791872	1
STM474_1676	ynaI	putative integral membrane protein	0.816886	8.01418	0.0774883	1	0.132367	7.68976	0.729	1	0.0786403	7.9187	0.852571	1	-0.343554	7.79582	0.437442	1	-0.239213	7.57623	0.727867	1	0.147215	7.60971	0.757365	1
STM474_0015	STM474_0015	putative transcriptional regulator	0.0770391	9.44556	0.836325	1	0.0516796	9.50586	0.869473	1	0.0806279	9.77727	0.786374	1	-0.342924	9.65386	0.288275	1	-0.284912	9.41261	0.543126	1	-0.25151	9.27361	0.503607	1
STM474_0023	bcfB	fimbrial chaparone	0.542001	8.90718	0.173078	1	0.130665	8.7509	0.675569	1	-0.533566	8.69878	0.0981936	1	-0.34229	8.85858	0.285457	1	-0.986327	8.34252	0.0610076	0.848074	-0.764596	8.26523	0.055681	1
STM474_1388	ttrA	tetrathionate reductase complex subunit A	0.94247	7.284	0.128361	1	0.19201	6.90982	0.724238	1	-0.302928	6.92429	0.596716	1	-0.342267	6.98515	0.54866	1	0.912525	7.40594	0.298827	1	-0.242899	6.60535	0.734676	1
STM474_0918	STM474_0918	N-acetylmuramoyl-L-alanine amidase AmiD	-1.52618	5.53464	0.450914	1	-0.628938	5.89411	0.479493	1	-1.20594	5.95158	0.232534	1	-0.342113	6.34796	0.671823	1	-0.714402	5.93174	0.685979	1	-1.67292	5.48759	0.381432	1
STM474_2066	STM474_2066	phage protein	-10.3963	3.17792	0.0277759	1	1.25008	4.97433	0.378371	1	-0.408527	4.29183	0.847899	1	-0.34205	4.39658	0.898904	1	-1.05067	3.87189	0.731178	1	0.520877	4.41452	0.817379	1
STM474_0961	STM474_0961	hypothetical protein	0.185296	7.6458	0.74359	1	-0.264643	7.49737	0.637799	1	0.157988	7.96081	0.716345	1	-0.342035	7.79762	0.461506	1	-0.00505384	7.6893	0.994999	1	0.31242	7.70276	0.527812	1
STM474_0639	citT	citrate/succinate transport antiport protein	0.143057	7.07886	0.862037	1	-0.48005	6.85849	0.376636	1	-1.62736	6.7407	0.0118688	0.943252	-0.342017	7.2527	0.50461	1	-0.858301	6.78184	0.480832	1	-0.573283	6.73421	0.418529	1
STM474_3057	ygbK	putative tRNA synthase	-1.23129	4.67403	0.573715	1	0.0368409	5.24785	0.975344	1	-0.324627	5.33365	0.800985	1	-0.341816	5.40339	0.81583	1	0.318253	5.46647	0.881632	1	0.512493	5.42037	0.702593	1
STM474_1361	ydiO	putative acyl-CoA dehydrogenase	-0.0780032	7.83685	0.873111	1	0.273779	8.09181	0.412516	1	-0.389781	8.02351	0.299849	1	-0.341436	8.12314	0.356614	1	0.430885	8.24781	0.470087	1	0.682847	8.24039	0.0857564	1
STM474_2405	menD	2-succinyl-6-hydroxy-2	0.0159748	6.42359	0.986533	1	0.56802	6.79989	0.29957	1	-0.192614	6.65215	0.785599	1	-0.3413	6.66305	0.621169	1	-0.593327	6.29159	0.722506	1	0.141514	6.47063	0.8551	1
STM474_3239	galp	Galactose-proton symporter	0.648026	7.5773	0.253729	1	0.26107	7.42713	0.554636	1	0.645928	7.90615	0.110947	1	-0.340726	7.46553	0.484316	1	-0.602808	7.08941	0.5134	1	0.22269	7.3158	0.68281	1
STM474_3970	ilvB	acetolactate synthase catalytic subunit	0.263611	7.88168	0.586417	1	0.399265	8.03044	0.239596	1	0.305886	8.23474	0.374335	1	-0.337844	7.99345	0.414767	1	-1.24515	7.39383	0.15558	1	-0.929233	7.33788	0.0843474	1
STM474_2573	eutS	putative carboxysome structural protein	0.0817445	7.9662	0.872599	1	-0.220411	7.89173	0.602526	1	-0.557822	8.00257	0.199989	1	-0.33766	8.17422	0.434621	1	0.141964	8.13905	0.807779	1	-0.0782645	7.87477	0.870056	1
STM474_p274	pilT	PilT	-0.441631	5.93323	0.703056	1	-0.0454026	6.18595	0.949341	1	-0.816477	6.11502	0.346402	1	-0.33765	6.38464	0.649615	1	-3.58918	5.39843	0.174477	1	0.48968	6.38907	0.628102	1
STM474_1786	ychN	putative sulfur reduction protein	-3.0829	1.05717	0.40824	1	-0.0937618	1.82225	0.983625	1	-8.31184	1.20032	0.0732509	1	-0.337627	2.03353	0.903317	1	2.10157	3.29329	0.534923	1	3.17816	4.04611	0.229971	1
STM474_1658	ydbh	Uncharacterized protein ydbH	-0.99519	6.94911	0.190178	1	-0.709998	7.12328	0.151118	1	-0.0440643	7.66939	0.918741	1	-0.336978	7.61127	0.464861	1	0.229876	7.62269	0.736439	1	0.833488	7.8238	0.0951409	1
STM474_4054	mioC	flavodoxin	-5.606	4.58798	0.0315998	1	-0.188415	5.53148	0.850719	1	-0.697757	5.57305	0.550443	1	-0.33577	5.79903	0.742958	1	-1.92936	5.03384	0.444978	1	-6.10549	4.56263	0.0293787	1
STM474_1654	acpD	azoreductase	1.93739	4.96512	0.374755	1	1.59524	4.77566	0.380691	1	2.13796	5.45688	0.164738	1	-0.335088	3.95401	0.896926	1	2.27999	5.38318	0.335045	1	1.47018	4.58343	0.540711	1
STM474_3878	yibP	M23 peptidase domain-containing protein	-0.336687	6.33949	0.718839	1	0.490058	6.83602	0.370621	1	-0.232462	6.71582	0.727421	1	-0.33469	6.74806	0.630981	1	-0.631099	6.35862	0.641404	1	-0.199204	6.38368	0.809962	1
STM474_2812	STM474_2812	VCBS repeat-containing protein	-0.234988	9.85759	0.494531	1	-0.0171922	10.035	0.950214	1	-0.166184	10.2196	0.530045	1	-0.334422	10.2215	0.245083	0.993985	-0.237485	9.99784	0.572405	1	-0.620999	9.67773	0.0749725	1
STM474_p1038	finP	putative transglycosylase	-0.915278	5.94636	0.432458	1	0.263954	6.54173	0.659945	1	0.256944	6.79455	0.675805	1	-0.333712	6.58182	0.631589	1	-0.332938	6.31643	0.866944	1	-2.3431	5.57663	0.0563264	1
STM474_0617	entB	2	0.313914	5.74055	0.80238	1	-0.0477474	5.62425	0.960296	1	-0.0351238	5.88727	0.971651	1	-0.332773	5.82605	0.742227	1	1.05158	6.33443	0.606421	1	0.449646	5.80071	0.681802	1
STM474_3437	mtr	tryptophan permease	-0.148432	7.38006	0.829523	1	0.0764678	7.56385	0.850181	1	-0.104899	7.73049	0.812827	1	-0.332621	7.7037	0.455803	1	-0.752283	7.26688	0.392708	1	-1.54727	6.86267	0.0489386	1
STM474_1364	aroE	quinate/shikimate dehydrogenase	-0.275866	7.34979	0.647384	1	-0.240636	7.43863	0.578152	1	-0.254379	7.68917	0.580606	1	-0.332252	7.73258	0.44644	1	0.466751	7.87422	0.446465	1	-0.281809	7.33205	0.631225	1
STM474_3178	STM474_3178	YfdX protein	-0.718754	9.19785	0.062774	1	-0.269907	9.45734	0.353238	1	-0.352972	9.67701	0.216318	1	-0.331437	9.76516	0.278995	1	-0.226446	9.54545	0.612055	1	-0.716272	9.18514	0.0451776	1
STM474_0332	gpt	xanthine-guanine phosphoribosyltransferase	0.844544	5.22579	0.616594	1	-0.535595	4.57493	0.768698	1	0.000684821	5.07374	1	1	-0.330604	4.99519	0.845857	1	-10.9173	3.90499	0.0249239	0.754005	-2.96816	3.91499	0.288444	1
STM474_4774	deoB	phosphopentomutase	-0.998305	6.22671	0.324725	1	-1.44607	6.16476	0.0406487	1	-0.092364	6.924	0.872417	1	-0.330186	6.89207	0.581812	1	-1.75659	6.1579	0.242585	1	-0.0160077	6.61658	0.982951	1
STM474_2382	glpC	sn-glycerol-3-phosphate dehydrogenase subunit C	-1.15408	5.72127	0.373655	1	-1.11396	5.80578	0.195126	1	0.785001	6.95799	0.257238	1	-0.329838	6.43637	0.668211	1	0.337828	6.50367	0.780383	1	-0.111129	6.11134	0.906825	1
STM474_0220	yaeh	UPF0325 protein yaeH	-0.133664	7.23073	0.83395	1	-0.188895	7.27737	0.68547	1	-0.217813	7.52071	0.642565	1	-0.329243	7.54866	0.49343	1	-0.515212	7.2031	0.571538	1	0.318172	7.45016	0.57218	1
STM474_4264	yiiQ	putative periplasmic protein	0.409348	6.22358	0.682399	1	0.352492	6.26447	0.621427	1	0.185573	6.43022	0.799583	1	-0.326971	6.25858	0.681718	1	0.826169	6.61657	0.489669	1	0.664768	6.35558	0.43528	1
STM474_1982	yecC	putative amino-acid ABC transporter ATP-binding protein YecC	-0.413125	4.69072	0.844397	1	0.0878352	4.99667	0.95111	1	-1.67243	4.60721	0.382551	1	-0.325533	5.13333	0.828331	1	1.12192	5.6856	0.539106	1	-0.0369305	4.84246	0.985703	1
STM474_2734	STM474_2734	ASCH domain-containing protein	0.0759646	7.92162	0.879477	1	-0.57033	7.6993	0.162994	1	-0.096226	8.16556	0.807097	1	-0.325476	8.13789	0.401103	1	-0.584914	7.76216	0.361709	1	-0.413582	7.67887	0.427561	1
STM474_3225	speB	agmatinase	-0.326161	6.46446	0.709078	1	0.000297223	6.69058	1	1	-0.0437311	6.92573	0.939626	1	-0.325274	6.87248	0.594485	1	-1.68766	6.15193	0.284119	1	-0.774936	6.26689	0.364013	1
STM474_3481	yhbH	putative sigma(54) modulation protein	-2.45228	4.13531	0.416328	1	-2.64665	4.17367	0.225138	1	-0.30288	5.0695	0.848495	1	-0.325057	5.13665	0.835008	1	0.681578	5.40486	0.798279	1	0.773119	5.31025	0.593136	1
STM474_1600	yncD	TonB-dependent receptor domain protein	0.160659	7.53453	0.781938	1	0.0485055	7.54933	0.906343	1	0.13081	7.84844	0.74677	1	-0.322967	7.70785	0.463649	1	-0.381768	7.41584	0.671628	1	0.111264	7.49476	0.832288	1
STM474_4605	msrA	methionine sulfoxide reductase A	-0.0422749	6.62356	0.960836	1	0.861685	7.21153	0.116693	1	-0.176603	6.88873	0.778443	1	-0.322853	6.9003	0.652592	1	-1.1975	6.30966	0.386458	1	-0.785322	6.28712	0.435596	1
STM474_1957	flhC	transcriptional activator FlhC	-0.0432947	4.76556	0.986039	1	1.16568	5.55354	0.308595	1	0.627434	5.46132	0.631808	1	-0.322233	5.04077	0.868647	1	2.43794	6.60382	0.0725717	0.877269	-3.05894	3.93547	0.278872	1
STM474_1185	maf	Maf-like protein	-0.120688	5.209	0.945862	1	-0.443344	5.1355	0.72555	1	-2.0759	4.90675	0.2175	1	-0.321682	5.52223	0.78802	1	-2.13038	4.71329	0.386576	1	-2.25029	4.53234	0.314768	1
STM474_2023	dcm	DNA cytosine methylase	-0.373521	6.40814	0.699179	1	-0.0573519	6.62645	0.92246	1	-0.718079	6.5975	0.4104	1	-0.321527	6.83819	0.599409	1	-0.0378814	6.70521	0.974	1	-0.124611	6.50822	0.874336	1
STM474_2868	STM474_2868	hypothetical protein	0.43518	4.19783	0.860333	1	0.0694332	4.07199	0.975523	1	0.873573	4.79121	0.641038	1	-0.320999	4.21928	0.884273	1	2.23029	5.60501	0.256965	1	0.449711	4.18615	0.880289	1
STM474_4620	STM474_4620	putative DNA-binding protein	-0.563528	9.48706	0.142722	1	-0.363679	9.64424	0.233248	1	-0.200289	9.97465	0.515528	1	-0.320738	9.99857	0.313265	1	-0.21898	9.77758	0.627802	1	-0.530216	9.48808	0.151502	1
STM474_1476	fumC	fumarate hydratase	1.97785	6.41485	0.033692	1	-0.285464	5.05247	0.834274	1	0.549999	5.74406	0.588429	1	-0.320275	5.37091	0.828161	1	-0.341217	5.09863	0.877095	1	1.5766	6.09001	0.0956116	1
STM474_1069	ycct	UPF0319 protein yccT	0.401059	4.69795	0.85442	1	-0.901452	4.17684	0.664064	1	-1.17485	4.34465	0.597821	1	-0.319988	4.73857	0.864461	1	0.231736	4.7476	0.938059	1	-3.40055	3.61382	0.32289	1
STM474_2153	yeeF	putative amino acid transporter protein	0.662351	5.24801	0.685928	1	-0.630861	4.67344	0.699421	1	-1.3006	4.70466	0.484647	1	-0.319741	5.13652	0.832586	1	1.69963	6.1045	0.268594	1	2.0275	6.20336	0.0260216	0.979379
STM474_2794	STM474_2794	hypothetical protein	0.0554338	7.80565	0.910712	1	-0.252748	7.73013	0.510431	1	0.0603434	8.13806	0.875859	1	-0.317797	8.03609	0.438514	1	-0.80181	7.57368	0.248249	1	-0.0799044	7.72167	0.861115	1
STM474_2300	STM474_2300	putative inner membrane protein	-0.169285	6.70681	0.840127	1	-0.15479	6.78592	0.794663	1	-0.241278	7.00253	0.682442	1	-0.317721	7.04626	0.605113	1	-0.20787	6.83048	0.866476	1	-0.0649995	6.74509	0.928594	1
STM474_3295	hybE	hydrogenase 2-specific chaperone	0.897482	4.97829	0.633475	1	-0.424291	4.34133	0.8269	1	-2.96288	3.97652	0.21119	1	-0.317016	4.72071	0.868123	1	-1.7022	4.00455	0.567723	1	0.998295	5.02448	0.563393	1
STM474_0348	STM474_0348	putative transcriptional regulator	-0.967129	7.76265	0.0787683	1	-0.144468	8.16894	0.661067	1	-0.329222	8.34084	0.334049	1	-0.315929	8.4253	0.344542	1	-1.20178	7.82911	0.0561851	0.833529	-0.348969	7.98766	0.403425	1
STM474_2243	yehR	putative lipoprotein	-0.442261	6.61202	0.587597	1	0.537251	7.18119	0.276854	1	-0.321664	6.99341	0.571629	1	-0.315182	7.07463	0.574817	1	0.0293214	6.97202	0.977626	1	-0.472713	6.58607	0.52499	1
STM474_1351	aroH	phospho-2-dehydro-3-deoxyheptonate aldolase	1.06126	4.39685	0.672637	1	0.554146	4.14937	0.803477	1	0.136894	4.1756	0.954522	1	-0.315014	4.03421	0.906098	1	0.43971	4.15383	0.879621	1	0.214464	3.86221	0.940346	1
STM474_4406	STM474_4406	putative phage tail core protein	-0.213829	9.00211	0.588117	1	0.15835	9.25961	0.569664	1	-0.0140333	9.42797	0.960624	1	-0.31412	9.36509	0.305014	1	-0.358558	9.0784	0.428381	1	0.0413042	9.11061	0.906247	1
STM474_4504	STM474_4504	putative anaerobic dehydrogenase component	-0.268453	6.9933	0.692696	1	-0.856586	6.82859	0.130317	1	-0.277779	7.31855	0.596008	1	-0.313727	7.38091	0.533817	1	-0.225842	7.15429	0.799924	1	-0.402045	6.91985	0.523249	1
STM474_3141	ptr	protease III	-1.04978	7.24982	0.0995917	1	0.0700027	7.78937	0.854505	1	-0.0494801	7.98617	0.902444	1	-0.313579	7.94089	0.457728	1	-0.523612	7.58441	0.466487	1	-0.587093	7.39989	0.269644	1
STM474_3910	STM474_3910	putative transcriptional regulator	-0.240641	7.33307	0.68966	1	-0.0683531	7.48759	0.873248	1	-0.0528501	7.75175	0.89864	1	-0.313492	7.70823	0.470037	1	-0.654859	7.29961	0.430023	1	-0.719968	7.11825	0.298033	1
STM474_0017	STM474_0017	hypothetical protein	0.115918	8.08534	0.821847	1	0.152485	8.17765	0.64144	1	0.263869	8.49397	0.412229	1	-0.312382	8.28702	0.363804	1	-0.109639	8.1139	0.850002	1	-0.413303	7.81924	0.440702	1
STM474_2263	yohI	tRNA-dihydrouridine synthase C	-1.55651	6.57496	0.0646621	1	-0.160049	7.14647	0.746852	1	-0.141174	7.41201	0.775911	1	-0.31221	7.41177	0.526644	1	-1.16338	6.82662	0.271916	1	0.571296	7.45117	0.273848	1
STM474_3299	hybA	hydrogenase-2 subunit	-1.86982	6.5604	0.0336042	1	-0.940068	6.88887	0.0836649	1	-0.0174692	7.53111	0.971377	1	-0.311741	7.47081	0.50788	1	0.102824	7.40392	0.903135	1	-0.178978	7.10709	0.759021	1
STM474_p1069	STM474_p1069	phosphoribulokinase/uridine kinase family protein	-0.0627352	6.4082	0.952435	1	0.390009	6.72028	0.514629	1	0.953653	7.32286	0.0827374	1	-0.310834	6.70029	0.655188	1	0.0686094	6.61529	0.954213	1	0.327359	6.59276	0.662058	1
STM474_3865	lldR	DNA-binding transcriptional repressor LldR	0.540017	7.16184	0.467094	1	0.864405	7.43597	0.0499731	1	0.133685	7.26527	0.790274	1	-0.310601	7.12847	0.563907	1	-2.25751	6.28488	0.140179	1	-1.56043	6.27227	0.0963663	1
STM474_3902	radC	DNA repair protein RadC	-0.262954	7.24687	0.665223	1	-0.147392	7.37353	0.7416	1	-0.585937	7.43871	0.238608	1	-0.309909	7.6337	0.498983	1	-0.724072	7.19728	0.411159	1	-0.949671	6.95906	0.216982	1
STM474_4796	cred	Inner membrane protein creD	-0.630153	7.35392	0.325251	1	0.249274	7.83736	0.574201	1	0.0394684	7.98387	0.932122	1	-0.309814	7.89621	0.521075	1	-0.478062	7.55723	0.666569	1	-0.54568	7.37452	0.317745	1
STM474_0680	hscC	putative heatshock protein	0.0763435	8.15293	0.870455	1	-0.250119	8.06762	0.48395	1	0.317591	8.6113	0.339781	1	-0.309624	8.37616	0.382812	1	-0.51415	8.02184	0.369911	1	-0.870293	7.73065	0.0753712	1
STM474_2390	yfaZ	putative inner membrane protein	-0.0714593	5.66259	0.958284	1	0.311506	5.93381	0.722636	1	0.245145	6.15447	0.770006	1	-0.309598	5.95863	0.739435	1	-1.93552	5.17924	0.383333	1	-2.73105	4.88466	0.164308	1
STM474_0992	STM474_0992	pseudogene	0.153446	7.62623	0.797303	1	-0.228818	7.51065	0.610803	1	0.127208	7.94196	0.772541	1	-0.308722	7.80955	0.529097	1	-1.32884	7.17357	0.166033	1	-0.71517	7.22211	0.283481	1
STM474_3246	STM474_3246	putative transcriptional regulator	-0.905364	6.09268	0.515652	1	-0.922452	6.15845	0.220209	1	-0.710484	6.49188	0.335803	1	-0.30765	6.7359	0.652408	1	-0.895623	6.23777	0.537813	1	-0.182983	6.37428	0.829183	1
STM474_3499	nanA	N-acetylneuraminate lyase	-0.407924	7.24682	0.509908	1	-0.124005	7.44828	0.773346	1	-0.394844	7.5819	0.392788	1	-0.307585	7.69857	0.497734	1	-1.59109	6.99249	0.109122	0.952821	-0.182676	7.33435	0.738211	1
STM474_3952	STM474_3952	putative DNA-binding protein	-0.545314	8.32115	0.231743	1	-0.701773	8.33256	0.0579022	1	-0.764181	8.56589	0.0389586	1	-0.306667	8.83125	0.394556	1	-0.896089	8.33021	0.117186	0.96974	-0.682696	8.25463	0.136281	1
STM474_2531	cysZ	cysZ protein	0.0486373	4.95187	0.980658	1	0.871247	5.49769	0.397599	1	0.250931	5.38624	0.841833	1	-0.306466	5.18866	0.831161	1	0.680507	5.44658	0.737784	1	-0.816668	4.55924	0.716099	1
STM474_2361	alkB	DNA repair system protein	-1.45697	3.79043	0.587528	1	-0.0703684	4.36947	0.972386	1	-0.394715	4.47817	0.841073	1	-0.305811	4.59344	0.90472	1	-0.772081	4.14574	0.791509	1	-1.30445	3.81327	0.621939	1
STM474_1453	anmK	anhydro-N-acetylmuramic acid kinase	-0.0734029	5.97496	0.949504	1	-0.217743	5.97878	0.798142	1	-0.0187031	6.33046	0.98147	1	-0.304924	6.2736	0.714981	1	-0.691535	5.84967	0.705479	1	-0.805659	5.65295	0.487302	1
STM474_2919	tctD	regulatory protein	0.540483	5.60682	0.703604	1	-0.642217	5.09982	0.636087	1	-1.70012	5.03079	0.298117	1	-0.304712	5.57468	0.802478	1	0.587477	5.77672	0.744516	1	-2.25676	4.58184	0.385745	1
STM474_4098	wecB	UDP-N-acetyl glucosamine-2-epimerase	0.122385	8.15685	0.794441	1	-0.857569	7.80168	0.0553814	1	0.449154	8.66579	0.199772	1	-0.303939	8.35904	0.494339	1	0.556152	8.54033	0.367749	1	0.0414023	8.10283	0.926945	1
STM474_1752	yciB	intracellular septation protein A	-0.558275	3.38592	0.87238	1	0.360484	3.89039	0.898818	1	-0.875787	3.59326	0.762748	1	-0.303231	3.89112	0.916214	1	-3.6523	2.91841	0.42739	1	-10.0537	2.63527	0.0886008	1
STM474_0895	STM474_0895	putative regulatory protein	1.42775	5.97372	0.210283	1	-1.55754	4.59106	0.398362	1	-0.0352779	5.40504	0.980031	1	-0.303123	5.3568	0.821677	1	1.04774	5.84925	0.540149	1	-0.674252	4.77946	0.716715	1
STM474_0927	ybjX	VirK-like protein	0.394465	8.87773	0.314313	1	0.311985	8.9046	0.299359	1	-0.0346408	8.97979	0.90956	1	-0.30176	8.93269	0.346554	1	-0.124904	8.74773	0.806153	1	0.150357	8.73034	0.701441	1
STM474_4035	pstC	phosphate transporter permease subunit PstC	-0.837325	6.61303	0.307254	1	0.271182	7.18532	0.585857	1	-0.192075	7.20757	0.730677	1	-0.301697	7.23594	0.577838	1	0.100541	7.16365	0.912417	1	-1.58745	6.37341	0.0630179	1
STM474_1649	STM474_1649	putative inner membrane protein	0.696209	8.3391	0.126848	1	0.401869	8.23742	0.261009	1	0.145999	8.35418	0.690454	1	-0.301353	8.21528	0.427928	1	0.678952	8.46996	0.255463	1	0.229334	8.05625	0.597187	1
STM474_2247	yehU	putative sensor kinase	-0.128449	6.15085	0.901176	1	-0.679415	5.98671	0.382115	1	-0.633581	6.26117	0.408994	1	-0.300938	6.47863	0.681571	1	0.21325	6.46519	0.863217	1	-0.0515342	6.17082	0.954929	1
STM474_4565	rnr	ribonuclease R	-0.809158	4.9839	0.694834	1	-1.033	4.9775	0.463083	1	-2.32445	4.92448	0.228639	1	-0.300401	5.5939	0.794901	1	-1.56115	4.89795	0.532079	1	-0.764756	4.98612	0.651742	1
STM474_0753	gltA	type II citrate synthase	-0.222867	4.42478	0.937869	1	0.819824	5.06618	0.534968	1	-1.41096	4.32347	0.500783	1	-0.300345	4.79354	0.874374	1	1.9466	5.94383	0.270343	1	0.000163538	4.51289	1	1
STM474_1979	uvrY	response regulator	-0.903508	7.31622	0.133596	1	0.194516	7.87177	0.601044	1	-1.17954	7.55568	0.0117039	0.943252	-0.30031	7.96393	0.491159	1	-0.200856	7.74244	0.757901	1	-0.841785	7.32043	0.128441	1
STM474_4297	frwB	putative fructose-like phosphotransferase EIIB subunit 2	-0.323871	5.49093	0.82336	1	-0.253739	5.5938	0.793101	1	-0.768485	5.63908	0.503284	1	-0.300294	5.90727	0.766045	1	-0.0503577	5.76008	0.978795	1	-1.65027	5.03227	0.370983	1
STM474_p239	ydiA	YdiA protein	0.0314064	7.18134	0.965931	1	0.0811697	7.27997	0.867701	1	0.176501	7.58625	0.724396	1	-0.300237	7.43158	0.530766	1	-0.0751726	7.26995	0.931766	1	-0.55929	6.89624	0.413531	1
STM474_1685	STM474_1685	putative cytoplasmic protein	0.272074	8.89024	0.482712	1	0.16137	8.90397	0.596675	1	-0.1424	9.00831	0.642098	1	-0.299613	9.01433	0.378769	1	-0.256056	8.7672	0.605772	1	-0.177493	8.64809	0.632127	1
STM474_4033	pstB	phosphate transporter subunit	0.344956	6.22155	0.726854	1	0.611834	6.44914	0.329147	1	0.709756	6.76562	0.253728	1	-0.299105	6.30513	0.717482	1	0.385208	6.38575	0.772368	1	-0.245717	5.90741	0.811177	1
STM474_4409	STM474_4409	uracil transporter	-0.336729	8.3452	0.435082	1	-0.3293	8.42159	0.305475	1	-0.153493	8.75875	0.631295	1	-0.299012	8.77033	0.354292	1	-1.28107	8.14272	0.0252511	0.754005	-0.279803	8.35672	0.479862	1
STM474_2733	STM474_2733	putative damage-inducible protein	-2.8895	3.50239	0.382002	1	-1.53766	3.8071	0.508633	1	0.274309	4.77464	0.887798	1	-0.297736	4.5678	0.883238	1	-10.4727	3.47061	0.0352595	0.769781	1.00219	4.87345	0.625722	1
STM474_1728	STM474_1728	hypothetical protein	-2.22867	3.49087	0.499233	1	-5.70492	3.30635	0.0829171	1	0.0666967	4.55887	0.9799	1	-0.297056	4.46133	0.885355	1	-10.3652	3.36591	0.0386999	0.77	-4.58818	3.25745	0.209215	1
STM474_4453	STM474_4453	putative methyl-accepting chemotaxis protein	-0.132795	8.58322	0.78727	1	-0.297577	8.58003	0.441787	1	-0.36755	8.80577	0.344657	1	-0.296807	8.91582	0.488797	1	-0.24858	8.67086	0.682907	1	-0.537275	8.39354	0.26139	1
STM474_2658	hcaT	putative 3-phenylpropionic acid transporter	0.323622	5.30464	0.854086	1	-0.209628	5.10596	0.869759	1	-1.18997	4.99019	0.481144	1	-0.296669	5.40047	0.818324	1	-2.10875	4.58532	0.423531	1	-2.02018	4.44094	0.418693	1
STM474_2394	pmrF	undecaprenyl phosphate 4-deoxy-4-formamido-L-arabinose transferase	1.40948	6.72392	0.167755	1	0.863677	6.42295	0.34827	1	0.802305	6.64033	0.398249	1	-0.296121	6.12275	0.782699	1	0.160979	6.07912	0.923641	1	-0.181	5.7431	0.887385	1
STM474_3379	ygiU	serine/threonine transporter SstT	0.401635	7.95937	0.385929	1	0.0168569	7.82629	0.963636	1	-0.57842	7.8144	0.148316	1	-0.294931	8.01324	0.446974	1	0.132756	7.95419	0.820312	1	-0.502719	7.50112	0.326521	1
STM474_2584	acrD	aminoglycoside/multidrug efflux system	0.815903	7.49674	0.272084	1	0.284803	7.25486	0.666419	1	0.105419	7.41587	0.874666	1	-0.294676	7.30083	0.67147	1	1.26489	7.93987	0.100897	0.948033	0.340426	7.18956	0.651442	1
STM474_0019	STM474_0019	putative exochitinase	-0.627379	7.75754	0.220224	1	0.212996	8.22051	0.54432	1	0.198154	8.46913	0.563139	1	-0.294668	8.30554	0.399737	1	-0.297517	8.03778	0.611443	1	-0.0804012	7.98373	0.850649	1
STM474_2104	cobQ	cobyric acid synthase	0.133139	6.11293	0.899246	1	-0.224815	6.00938	0.779454	1	-0.148191	6.30197	0.844235	1	-0.294227	6.31286	0.715142	1	0.391484	6.39508	0.763313	1	-1.02422	5.60989	0.384855	1
STM474_2773	clpB	protein disaggregation chaperone	0.0550167	7.85523	0.918987	1	0.0786274	7.94021	0.828254	1	0.480213	8.41682	0.188132	1	-0.293507	8.09649	0.449721	1	0.354487	8.15711	0.564349	1	-0.596888	7.54675	0.231021	1
STM474_4794	creB	DNA-binding response regulator CreB	0.144778	6.38907	0.873012	1	-0.00549537	6.38485	0.994314	1	-1.00782	6.22772	0.22034	1	-0.292372	6.58415	0.679379	1	-0.277086	6.32515	0.838758	1	0.334872	6.4754	0.682526	1
STM474_4036	pstS	phosphate transporter subunit	0.793952	7.33354	0.199415	1	0.655659	7.32041	0.151414	1	0.496917	7.48217	0.28767	1	-0.292201	7.15284	0.600245	1	-0.625166	6.74679	0.646818	1	0.3871	7.0758	0.517972	1
STM474_0679	ybeV	putative molecular chaperone	0.327472	6.68584	0.788427	1	-0.663141	6.29295	0.323875	1	-0.857037	6.47775	0.229142	1	-0.291485	6.78295	0.648458	1	-0.879265	6.28255	0.589904	1	0.382473	6.69966	0.584409	1
STM474_4399	STM474_4399	putative phage baseplate component	-0.0344943	6.74557	0.966539	1	-0.162814	6.75684	0.802526	1	-0.164759	7.01255	0.778697	1	-0.291224	7.03267	0.615939	1	-2.26058	6.18023	0.145614	1	-2.32551	6.00773	0.031479	1
STM474_0833	ybhM	putative integral membrane protein	0.582307	7.65676	0.289284	1	-0.140928	7.34124	0.755168	1	-0.0336378	7.64991	0.939657	1	-0.29046	7.60728	0.544936	1	0.759719	7.90709	0.215824	1	-0.126379	7.25817	0.827842	1
STM474_4254	lsrk	Autoinducer 2 kinase lsrK	-0.657281	8.83197	0.11192	1	-0.210045	9.09538	0.492604	1	-0.363379	9.28297	0.240609	1	-0.289562	9.39439	0.360865	1	-0.493539	9.03909	0.300019	1	-0.405067	8.92168	0.293707	1
STM474_2684	recO	DNA repair protein RecO	-7.76616	3.58424	0.0436828	1	-0.708738	4.32231	0.77768	1	0.362691	5.07922	0.807535	1	-0.289085	4.82797	0.870016	1	0.162845	4.78554	0.957095	1	-0.389293	4.36292	0.865872	1
STM474_t3925	STM474_t3925		-2.75519	5.75107	0.0424896	1	0.0243891	6.63369	0.967596	1	-0.687177	6.57555	0.318073	1	-0.289039	6.81914	0.639012	1	-4.85662	5.74346	0.0290369	0.754005	0.161492	6.61586	0.832043	1
STM474_4270	yiiU	putative cytoplasmic protein	-1.47315	5.12653	0.429715	1	0.402289	5.96615	0.61589	1	-0.355249	5.842	0.719477	1	-0.288992	5.94915	0.753963	1	0.00874507	5.82524	0.997296	1	-1.86231	5.01573	0.278532	1
STM474_1029	STM474_1029	major tail protein	0.828844	6.03788	0.493934	1	0.300119	5.79663	0.762511	1	0.193462	5.99558	0.852712	1	-0.287461	5.83716	0.827801	1	1.67693	6.77425	0.182588	1	0.111615	5.59918	0.930629	1
STM474_p253	traV	TraV protein	1.43905	6.36752	0.177717	1	-0.950915	5.15386	0.477116	1	0.394885	6.01797	0.685005	1	-0.287197	5.74917	0.802057	1	-0.693896	5.31635	0.754836	1	-0.0202948	5.44537	0.989183	1
STM474_3768	STM474_3768	putative sugar kinase	-0.00599423	10.4201	0.986212	1	-0.0568009	10.4683	0.830221	1	-0.140523	10.6846	0.590303	1	-0.286968	10.6955	0.307767	1	-0.165048	10.4844	0.698344	1	-0.024611	10.3955	0.941926	1
STM474_0630	STM474_0630	putative anaerobic dehydrogenase component	-0.0704441	7.89119	0.888378	1	-0.874225	7.62751	0.0475538	1	-0.981914	7.84707	0.0292437	1	-0.285974	8.1984	0.48552	1	-0.239767	7.95266	0.707646	1	-0.688079	7.61093	0.197693	1
STM474_0754	STM474_0754	putative inner membrane protein	1.11806	5.9105	0.33341	1	0.273994	5.46348	0.803617	1	0.0818369	5.61869	0.941167	1	-0.285641	5.51958	0.810847	1	1.36751	6.22685	0.336158	1	0.427697	5.46151	0.745943	1
STM474_2245	yehs	Uncharacterized protein yehS	-0.163262	5.50559	0.921883	1	-0.742549	5.3341	0.519629	1	0.396105	6.1249	0.65647	1	-0.28536	5.8563	0.779737	1	1.32089	6.52991	0.288281	1	-2.94819	4.74482	0.142501	1
STM474_3067	surE	stationary phase survival protein SurE	-1.6591	5.64236	0.264784	1	-1.38496	5.78424	0.161677	1	0.295426	6.72727	0.661566	1	-0.284857	6.51518	0.686881	1	-0.0721917	6.34887	0.957616	1	-1.26644	5.72866	0.256918	1
STM474_2720	STM474_2720	endopeptidase-like protein	-0.207262	6.01191	0.859159	1	-1.70515	5.57151	0.105785	1	0.000227857	6.44034	1	1	-0.284561	6.3832	0.705867	1	0.0638705	6.28537	0.963687	1	-0.295223	5.95989	0.792391	1
STM474_1313	STM474_1313	nucleotide excision repair endonuclease	0.0309022	5.86154	0.980775	1	-0.972434	5.51338	0.365269	1	-0.0768244	6.13683	0.934031	1	-0.284476	6.11753	0.751296	1	-6.1845	5.01487	0.0284737	0.754005	-2.80134	5.03274	0.112058	1
STM474_1643	sseJ	secreted effector protein	-1.04339	5.47798	0.481282	1	-0.4646	5.7641	0.592709	1	0.0552965	6.26174	0.944072	1	-0.283442	6.1775	0.730027	1	0.343126	6.22798	0.817884	1	-0.36128	5.72289	0.747008	1
STM474_0200	fhuA	ferrichrome outer membrane transporter	-0.340475	7.72846	0.528552	1	-0.0292452	7.94702	0.935107	1	-0.668766	7.92249	0.106739	1	-0.283259	8.16214	0.436484	1	-0.0162979	8.02176	0.978509	1	-0.51793	7.63896	0.271313	1
STM474_3924	yicJ	putative transporter	-0.241661	8.65024	0.538609	1	-0.745937	8.51403	0.0159748	1	-0.396267	8.91139	0.191058	1	-0.283127	9.03992	0.363411	1	-0.64385	8.62114	0.460317	1	-0.119363	8.69171	0.75843	1
STM474_0322	STM474_0322	putative secreted protein	-0.0857929	7.94836	0.863235	1	-0.146016	7.99237	0.680282	1	0.131636	8.38754	0.692414	1	-0.282358	8.26458	0.433248	1	1.04666	8.74789	0.0396501	0.77	-0.0208644	7.96583	0.962509	1
STM474_0545	ybbY	putative purine permease YbbY	0.309083	8.94021	0.460528	1	-0.0578533	8.82197	0.851364	1	0.12185	9.16956	0.681463	1	-0.281888	9.05195	0.369167	1	-0.353037	8.75331	0.460338	1	0.0105114	8.7679	0.97722	1
STM474_2128	pduG	propanediol dehydratase reactivation protein	-0.816228	6.18272	0.432225	1	-0.207558	6.50551	0.756376	1	-0.345961	6.69956	0.607585	1	-0.281417	6.80651	0.658638	1	1.51116	7.61727	0.0301077	0.7584	-0.0168097	6.51138	0.984258	1
STM474_4439	qor	quinone oxidoreductase	-0.485298	6.38042	0.631375	1	0.282305	6.82303	0.602508	1	0.234222	7.05358	0.671924	1	-0.280809	6.87668	0.63881	1	-0.0779109	6.70529	0.946902	1	-0.0198717	6.57515	0.979756	1
STM474_3569	smg	Protein smg	-0.411524	7.60051	0.499526	1	-0.448433	7.65779	0.264665	1	-0.0709307	8.08634	0.85886	1	-0.280203	8.06656	0.472688	1	-0.00572836	7.93022	0.993724	1	-0.23105	7.66433	0.633991	1
STM474_3355	glnE	bifunctional glutamine-synthetase adenylyltransferase/deadenyltransferase	-0.527293	8.41504	0.205747	1	-0.657865	8.43617	0.0388679	1	-0.425596	8.78734	0.167063	1	-0.278234	8.93068	0.376191	1	-0.171379	8.71283	0.74357	1	-0.446093	8.43454	0.292223	1
STM474_0633	ynfH	putative hydrogenase protein	-1.97786	5.0924	0.395808	1	-0.02275	5.82305	0.981404	1	0.105068	6.14431	0.904405	1	-0.277003	6.03736	0.759202	1	-0.259983	5.77977	0.883881	1	-0.992887	5.33148	0.486119	1
STM474_0532	sfbB	putative ABC-type transport system ATPase component	-1.12274	5.91978	0.438576	1	-0.746424	6.12066	0.311234	1	-1.03666	6.27611	0.171417	1	-0.277002	6.6487	0.701468	1	-1.02763	6.09205	0.502154	1	-0.998554	5.94326	0.441315	1
STM474_0513	ybaL	putative cation:proton antiport protein	0.495616	5.6121	0.731455	1	0.479751	5.67542	0.593067	1	0.863822	6.16752	0.29571	1	-0.27689	5.61944	0.8077	1	0.531143	5.77439	0.783556	1	0.479935	5.58523	0.689632	1
STM474_3720	ugpQ	cytoplasmic glycerophosphodiester phosphodiesterase	-0.309713	6.86909	0.677716	1	-0.054232	7.06097	0.918034	1	-0.400535	7.15851	0.460841	1	-0.276601	7.2914	0.605859	1	0.46798	7.40933	0.556425	1	0.453044	7.24667	0.444794	1
STM474_3637	fic	cell filamentation protein Fic	-1.47393	7.1137	0.0420505	1	-0.397096	7.55727	0.379661	1	-0.798278	7.65447	0.116854	1	-0.27623	7.94588	0.562549	1	-0.724602	7.49381	0.367843	1	-0.749437	7.33089	0.192852	1
STM474_1348	cdgr	Cyclic di-GMP regulator CdgR	0.218452	6.98551	0.759049	1	-0.743586	6.62104	0.28947	1	0.152583	7.27976	0.775129	1	-0.275592	7.14889	0.647465	1	-0.287133	6.87798	0.782808	1	-1.33722	6.34243	0.155401	1
STM474_0876	STM474_0876	ABC transporter permease	-2.19617	4.39417	0.353382	1	-2.0111	4.49729	0.328197	1	0.380782	5.6324	0.727352	1	-0.275257	5.37715	0.831993	1	-0.127589	5.18222	0.962809	1	-0.618488	4.81065	0.748964	1
STM474_4476	nrfD	putative formate-dependent nitrate reductase	-1.12137	6.61575	0.165835	1	-0.217277	7.03755	0.660824	1	-0.397606	7.21375	0.445108	1	-0.274734	7.34633	0.572175	1	0.466071	7.46184	0.545337	1	-0.568793	6.79773	0.380502	1
STM474_0372	res	DNA restriction enzyme	-0.0235034	9.84647	0.949725	1	-0.0663373	9.89865	0.808642	1	-0.2321	10.0768	0.381249	1	-0.274649	10.1361	0.335539	1	-0.251273	9.87951	0.554684	1	-0.206882	9.74366	0.542358	1
STM474_0821	bioF	8-amino-7-oxononanoate synthase	0.950179	6.05076	0.46391	1	0.226764	5.69104	0.810783	1	-0.0863831	5.78786	0.936586	1	-0.274506	5.7776	0.801014	1	0.142758	5.71508	0.953015	1	0.450804	5.7219	0.693503	1
STM474_3743	zntA	zinc/cadmium/mercury/lead-transporting ATPase	-0.59942	8.18974	0.184176	1	-0.106308	8.47964	0.759588	1	-0.154709	8.71314	0.657918	1	-0.274478	8.73623	0.443106	1	-0.0976275	8.55166	0.863096	1	-0.189027	8.34941	0.642029	1
STM474_4464	yjcD	putative xanthine/uracil permeases family protein	0.0671856	6.97973	0.927898	1	0.289747	7.17033	0.551241	1	0.0483638	7.29951	0.924821	1	-0.274335	7.22323	0.617994	1	0.628514	7.4349	0.422111	1	0.0151392	6.94007	0.98322	1
STM474_0181	yadG	putative ABC-type multidrug transport system ATPase component	-0.0946434	6.62594	0.90685	1	0.364002	6.93798	0.485071	1	0.0704791	7.03721	0.901215	1	-0.273761	6.94964	0.642629	1	-0.795758	6.47133	0.528729	1	0.172674	6.74757	0.801479	1
STM474_0098	djlA	Dna-J like membrane chaperone protein	0.321131	6.39827	0.763736	1	-0.351451	6.13745	0.700062	1	0.68593	6.94192	0.388004	1	-0.273338	6.50706	0.762798	1	-0.840469	6.0122	0.618666	1	-0.955248	5.80636	0.429895	1
STM474_2034	STM474_2034	tail protein	0.286827	9.88699	0.405228	1	0.400718	10.024	0.149237	1	0.191667	10.1655	0.475529	1	-0.273286	10.015	0.335846	1	0.0212757	9.88865	0.960198	1	0.353032	9.90911	0.292251	1
STM474_4434	yjbJ	putative stress-response protein	-0.765917	5.74451	0.629659	1	-0.340418	5.98811	0.663253	1	-0.572134	6.14748	0.494384	1	-0.273073	6.35286	0.713452	1	-2.84813	5.40983	0.23795	1	0.0975562	6.11189	0.916803	1
STM474_1254	STM474_1254	putative lipoprotein	-0.0909881	7.11468	0.895394	1	-0.725736	6.91502	0.230192	1	-0.640888	7.20411	0.303117	1	-0.272858	7.43737	0.61822	1	0.31713	7.46808	0.692988	1	-0.715191	6.83527	0.344153	1
STM474_1297	pncA	nicotinamidase/pyrazinamidase	-0.500868	4.36261	0.836926	1	-0.79292	4.32	0.689341	1	-0.998206	4.50583	0.634091	1	-0.27282	4.86429	0.877161	1	0.691046	5.1137	0.767191	1	1.04919	5.18078	0.497795	1
STM474_2166	gnd	6-phosphogluconate dehydrogenase	0.885933	7.79678	0.0732283	1	0.115156	7.41918	0.795275	1	-0.297248	7.47635	0.523046	1	-0.272733	7.56587	0.556261	1	0.972781	7.99525	0.0951494	0.931752	0.287534	7.42431	0.57674	1
STM474_p271	traE	TraE protein	0.333674	7.95037	0.468218	1	0.255264	7.98047	0.452609	1	0.132804	8.17176	0.726218	1	-0.272627	8.05273	0.558675	1	-0.107627	7.86287	0.862182	1	-0.0186765	7.74906	0.967164	1
STM474_3145	ppdb	Prepilin peptidase-dependent protein B	-0.582125	6.81114	0.448537	1	-0.896132	6.76609	0.114571	1	-0.0961241	7.35472	0.871009	1	-0.27188	7.35073	0.592637	1	-1.99292	6.53956	0.194661	1	-0.872639	6.68906	0.254121	1
STM474_3015	hila	Transcriptional regulator hilA	0.30956	10.9598	0.379002	1	-0.147597	10.7982	0.59443	1	-0.227713	11.0174	0.410518	1	-0.271646	11.0761	0.346698	1	-0.423091	10.7422	0.31653	1	-0.104257	10.7323	0.764727	1
STM474_2038	STM474_2038	putative tail protein	0.261342	4.68302	0.91791	1	-0.600988	4.34983	0.761006	1	-3.96422	3.96998	0.119538	1	-0.271077	4.82248	0.881176	1	-10.7175	3.70842	0.0321875	0.766493	-2.61068	3.76378	0.390733	1
STM474_3497	nanE	N-acetylmannosamine-6-phosphate 2-epimerase	-0.341581	6.85499	0.646374	1	-0.0583946	7.0594	0.905968	1	0.419269	7.56947	0.343957	1	-0.270976	7.29435	0.583603	1	-1.27387	6.65775	0.344928	1	-0.403479	6.81279	0.532477	1
STM474_2787	STM474_2787	CI repressor	0.0969004	3.00589	0.978505	1	0.784354	3.46052	0.785022	1	1.20773	3.99477	0.657175	1	-0.269936	3.22896	0.929526	1	2.19102	4.54937	0.557566	1	1.03523	3.52409	0.760549	1
STM474_1465	ydgM	electron transport complex protein RnfB	0.276414	4.13321	0.915386	1	0.45803	4.30391	0.825255	1	-0.403241	4.13027	0.883889	1	-0.269197	4.2648	0.907736	1	-4.77436	3.209	0.157297	1	-7.58005	3.00117	0.073114	1
STM474_4603	ytfK	putative cytoplasmic protein	-0.33437	6.40304	0.71009	1	0.124377	6.6962	0.826962	1	0.849626	7.37529	0.10929	1	-0.268016	6.84024	0.662089	1	-0.210728	6.60057	0.860013	1	0.0162318	6.55286	0.9833	1
STM474_2882	STM474_2882	putative cytoplasmic protein	0.151622	6.06916	0.903639	1	-0.542438	5.81852	0.626537	1	-0.065285	6.28799	0.94603	1	-0.267749	6.2708	0.782246	1	-0.101972	6.08385	0.964668	1	-0.193593	5.89141	0.876985	1
STM474_0198	hrpB	ATP-dependent RNA helicase HrpB	-0.264176	8.21655	0.578559	1	-0.395256	8.23144	0.310036	1	-0.146185	8.60096	0.700247	1	-0.267699	8.62317	0.498083	1	-0.533074	8.24233	0.359455	1	-0.281716	8.19696	0.535783	1
STM474_3405	garR	tartronate semialdehyde reductase	-0.157234	6.74552	0.850047	1	-0.796233	6.55127	0.215568	1	-0.684275	6.85002	0.284406	1	-0.267636	7.10241	0.637925	1	-2.1103	6.26595	0.186332	1	-1.48327	6.2453	0.145061	1
STM474_p307	mobB	mobilization protein B	0.839661	5.26788	0.705161	1	-0.949999	4.46663	0.618073	1	-0.771943	4.78626	0.661085	1	-0.267365	5.06917	0.863504	1	-0.5847	4.67292	0.844361	1	-0.0328882	4.75849	0.987156	1
STM474_3260	mltC	murein transglycosylase C	-0.0658511	7.64299	0.900547	1	0.00179399	7.74927	0.99746	1	0.111664	8.06206	0.761334	1	-0.266826	7.95655	0.503678	1	-0.33672	7.65861	0.610967	1	-1.08523	7.21806	0.0982744	1
STM474_2288	cirA	colicin I receptor	0.0704052	6.0815	0.955246	1	0.0687239	6.15344	0.923787	1	0.313562	6.54031	0.65352	1	-0.266289	6.32668	0.725737	1	0.112839	6.24498	0.937005	1	0.285835	6.17852	0.749359	1
STM474_0708	ybfM	putative outer membrane protein	-0.0509976	8.55603	0.899767	1	-0.337603	8.49563	0.274873	1	0.0052884	8.91389	0.986169	1	-0.265015	8.86342	0.405502	1	0.0504637	8.74824	0.919586	1	-0.417499	8.37193	0.278355	1
STM474_0047	yaaY	putative cytoplasmic protein	0.0285114	5.57394	0.985056	1	-1.4611	5.08028	0.296093	1	-3.13696	5.04653	0.0666049	1	-0.264944	5.83956	0.806473	1	-6.8548	4.72323	0.0403637	0.77	-12.0187	4.55604	0.00128126	0.178524
STM474_2259	yohD	putative membrane protein	-1.53953	4.66427	0.534364	1	-1.42037	4.76552	0.423168	1	-0.588898	5.29806	0.666142	1	-0.264472	5.5132	0.832432	1	-4.44935	4.45007	0.169234	1	-0.167167	5.13073	0.916368	1
STM474_0409	rdgC	recombination associated protein	-4.5252	4.37787	0.0911348	1	0.0731843	5.4159	0.950379	1	-0.947982	5.24008	0.506919	1	-0.264417	5.58758	0.822593	1	0.0685059	5.48407	0.978812	1	0.143746	5.36961	0.918319	1
STM474_4362	purH	phosphoribosylaminoimidazolecarboxamide formyltransferase/IMP cyclohydrolase	0.0905054	8.4007	0.841721	1	-0.156182	8.35197	0.638233	1	-0.21738	8.58015	0.520684	1	-0.264357	8.63727	0.428504	1	-0.502866	8.26687	0.360681	1	-0.550058	8.08982	0.214762	1
STM474_1903	STM474_1903	putative phage integrase protein	0.171821	6.4162	0.867469	1	-0.31596	6.25125	0.656888	1	-0.440821	6.45377	0.54789	1	-0.263935	6.60941	0.710395	1	-3.33	5.61082	0.148269	1	-0.0190466	6.30689	0.984451	1
STM474_3008	orgB	needle complex export protein	-0.0387438	8.59669	0.923268	1	0.110562	8.74536	0.714798	1	0.00805166	8.94979	0.979663	1	-0.263914	8.89849	0.404229	1	0.206028	8.86399	0.658003	1	0.17238	8.69013	0.635828	1
STM474_1251	STM474_1251	putative heat shock protein	-0.434899	6.10067	0.708095	1	0.157457	6.45368	0.832957	1	-0.911974	6.24582	0.342447	1	-0.263768	6.58232	0.740737	1	-0.932898	6.05233	0.583617	1	0.174657	6.38187	0.849042	1
STM474_0074	caiC	putative crotonobetaine/carnitine-CoA ligase	0.11415	9.08808	0.761627	1	-0.203071	9.00521	0.481278	1	-0.0367036	9.34157	0.897629	1	-0.2636	9.31283	0.45711	1	-0.199133	9.07536	0.667566	1	-0.379475	8.83822	0.319383	1
STM474_2711	STM474_2711	DNA packaging-like protein	1.72863	4.60502	0.525143	1	1.55452	4.5473	0.499054	1	1.64048	4.86802	0.456049	1	-0.263269	3.78878	0.927117	1	1.65616	4.69217	0.623967	1	0.99369	4.05471	0.742836	1
STM474_1612	pcgL	D-alanyl-D-alanine dipeptidase	0.485457	6.94433	0.493488	1	0.00464538	6.75673	0.994761	1	-0.306097	6.8666	0.603651	1	-0.263263	6.96422	0.652692	1	0.0888461	6.86843	0.937345	1	0.0947133	6.71368	0.890672	1
STM474_p1061	STM474_p1061	putative cytoplasmic protein	0.0306946	5.57286	0.983974	1	-1.45892	5.07869	0.298122	1	-3.13478	5.04459	0.0674606	1	-0.262765	5.83837	0.808249	1	-6.8526	4.72109	0.0404951	0.77	-12.0165	4.55387	0.00130058	0.178524
STM474_4445	yjbR	putative cytoplasmic protein	1.76364	5.12101	0.452098	1	0.655296	4.42753	0.783885	1	1.73193	5.42692	0.342058	1	-0.261559	4.27609	0.922964	1	1.05562	4.75277	0.767164	1	0.934514	4.50455	0.735575	1
STM474_p242	trbC	TrbC protein	0.0137049	10.4725	0.970355	1	-0.164385	10.4591	0.560866	1	0.0901011	10.8413	0.748193	1	-0.260977	10.7497	0.371274	1	-0.0884485	10.5635	0.837232	1	0.0208974	10.4629	0.951839	1
STM474_3174	STM474_3174	putative outer membrane protein	-0.110323	8.76944	0.792678	1	-0.33535	8.73874	0.318483	1	-0.0975075	9.10538	0.766918	1	-0.260704	9.10761	0.459297	1	-0.15873	8.88783	0.75369	1	-0.074745	8.77425	0.849847	1
STM474_0460	cyoD	cytochrome o ubiquinol oxidase subunit IV	-0.18421	3.43435	0.959665	1	0.902751	4.10368	0.728379	1	0.975307	4.40779	0.702185	1	-0.26002	3.79899	0.932459	1	-6.51828	2.72194	0.215853	1	-0.0239039	3.47953	0.996999	1
STM474_2662	cadC	DNA-binding transcriptional activator CadC	-0.157711	9.15245	0.731388	1	-0.31491	9.15343	0.290871	1	-0.00231243	9.55779	0.99344	1	-0.259919	9.51358	0.408325	1	0.221158	9.48526	0.645641	1	-0.237271	9.10221	0.515091	1
STM474_1050	pyrD	dihydroorotate dehydrogenase 2	0.23047	8.66315	0.626703	1	-0.649134	8.3282	0.0626444	1	-0.50311	8.64359	0.133132	1	-0.259769	8.82779	0.422742	1	-1.07345	8.24604	0.121708	0.975233	-0.0683699	8.49603	0.85907	1
STM474_p1036	traJ	conjugative transfer regulatory protein	-0.608542	7.74611	0.285324	1	-0.2947	7.95149	0.45583	1	-0.47058	8.13179	0.231615	1	-0.257937	8.30326	0.501849	1	-0.752746	7.83246	0.247361	1	0.0799424	8.04654	0.866652	1
STM474_3384	yqjE	putative inner membrane protein	2.19796	5.93769	0.117947	1	1.2294	5.27237	0.408927	1	0.717015	5.19125	0.653376	1	-0.257864	4.74558	0.898931	1	-3.35714	3.75749	0.353291	1	1.2358	5.17848	0.47342	1
STM474_4135	pldA	phospholipase A	-0.0510809	8.19498	0.914423	1	0.0369499	8.31199	0.908531	1	-0.296435	8.40956	0.364959	1	-0.257576	8.50581	0.474475	1	-1.09542	7.9161	0.0685387	0.865895	-0.250295	8.08536	0.556471	1
STM474_0022	bcfA	fimbrial subunit	0.070101	9.16269	0.851738	1	-0.141762	9.13126	0.62319	1	-0.0162842	9.44899	0.954641	1	-0.257557	9.41279	0.398091	1	-0.0526182	9.24257	0.909893	1	-0.281898	8.97914	0.429152	1
STM474_4053	gidA	glucose-inhibited division protein A	1.40328	4.19639	0.586493	1	-0.92549	3.03404	0.730229	1	-0.112815	3.61707	0.966996	1	-0.256959	3.62362	0.935732	1	2.40568	5.12001	0.380031	1	-0.210158	3.21994	0.950305	1
STM474_0468	tig	trigger factor	-0.183259	6.98277	0.791175	1	-1.0233	6.72209	0.0745605	1	-0.318693	7.25071	0.538072	1	-0.256765	7.35674	0.640016	1	0.666274	7.58328	0.438466	1	-0.611888	6.78062	0.355658	1
STM474_p1040	psiB	plasmid SOS inhibition protein B	0.0601788	9.88275	0.866089	1	-0.323746	9.77285	0.235784	1	-0.208169	10.082	0.446262	1	-0.255815	10.1388	0.370874	1	-0.370563	9.82038	0.407143	1	-0.0298444	9.82322	0.93252	1
STM474_0800	galT	galactose-1-phosphate uridylyltransferase	-0.601856	4.70731	0.791205	1	-0.170037	4.96364	0.905607	1	-0.363114	5.13318	0.806215	1	-0.255521	5.25808	0.854302	1	-3.40636	4.25821	0.303598	1	0.342152	5.14299	0.866006	1
STM474_2895	STM474_2895	putative integrase	0.112916	7.76232	0.822136	1	0.0383746	7.79728	0.920012	1	-0.447995	7.82805	0.256869	1	-0.255501	7.99107	0.515004	1	-0.642619	7.56088	0.354701	1	-0.12518	7.62872	0.788158	1
STM474_0096	surA	peptidyl-prolyl cis-trans isomerase SurA	1.14439	4.71848	0.581469	1	-0.945761	3.71939	0.692935	1	-0.329198	4.21539	0.878073	1	-0.254969	4.3242	0.90537	1	0.723776	4.58676	0.771568	1	1.5803	5.01619	0.346442	1
STM474_3834	xylR	xylose operon regulatory protein	-0.768684	9.00019	0.0775374	1	-0.340812	9.24655	0.270574	1	-0.247621	9.54514	0.420998	1	-0.254666	9.62063	0.417824	1	-0.203658	9.37704	0.65227	1	-0.503394	9.09087	0.173825	1
STM474_0287	STM474_0287	putative cytoplasmic protein	-0.157866	8.52393	0.713067	1	-0.398215	8.48841	0.236551	1	-0.331099	8.77442	0.327429	1	-0.25466	8.88748	0.482516	1	0.0269546	8.75563	0.958475	1	-0.399342	8.40215	0.337492	1
STM474_1358	ydiR	electron transfer flavoprotein subunit YdiR	1.0359	5.72123	0.431233	1	0.249656	5.31679	0.829519	1	-0.295823	5.30422	0.82589	1	-0.254401	5.40016	0.847032	1	1.23951	6.00216	0.442301	1	-0.773259	4.76347	0.681838	1
[truncated: 3,222 more rows]
